# Supplementary material for: Genome-wide gene-environment interaction study uncovers 162 vitamin D status variants using a precise ambient UVB measure
Source: Nat Commun. 2025 Nov 28;16:10774. doi: 10.1038/s41467-025-65820-x (PMC12663108; doi:10.1038/s41467-025-65820-x)
Supplement: Supplementary file 2 — Supplementary Tables S5-S14 [file 41467_2025_65820_MOESM2_ESM.xlsx]

## Sheet: S5_Sig.Ind._SNPs
Table S5: Independent significant variants from GEM output for the 'White British' group. To minimize inflation of test statistics, robust p-value and standard error (SE) estimates are reported. Independent variants were identified with COJO-GCTA for the marginal test and with FUMA for the interaction and the joint tests. Significant p-values at genome-wide significance < 5x10^-8 are shown in bol…
* In cells with novel and known genes, those marked with an asterisk (*) are novel: CRCT1, MROH2A, UGT1A3, UGT1A1,MORF4L1P3, C11orf58.
Chr	SNP	Gene (Ensembl VEP)	POS	Effect Allele	Non-effect Allele	AF	BETA_marginal	SE (B_marginal)	%change in 25OHD (BETA_marginal)	BETA_G	SE (B_G)	BETA_GxUVB	SE (B_GxUVB)	P_marginal	P_interaction	P_joint	COJO betaJ	COJO pJ	Source
1	1:155993709_GT_G		155993709	GT	G	0.630861	-0.0133296	0.00215851	-0.6099	-0.013333	0.00215908	3.96e-05	2.96e-05	6.6e-10	0.181143	5.23e-09	-0.0143404	4.06e-11	GCTA-COJO marginal ;FUMA lead joint
1	rs10218712	FOXO6	41832297	T	G	0.308615	0.013318	0.0022545	0.6131	0.0133135	0.00225352	-3.16e-05	3.08e-05	3.48e-09	0.30496	2.53e-08	0.0134497	2.44e-09	GCTA-COJO marginal ;FUMA lead joint
1	rs11204743	CTXND2	150890406	A	T	0.331339	-0.0140977	0.0022128	-0.6449	-0.014098	0.00221198	-2.17e-06	3.03e-05	1.88e-10	0.942801	4.57e-10			FUMA lead joint
1	rs11204798	PI4KB; RN7SL444P	151273726	C	G	0.766195	0.0139196	0.00245965	0.6409	0.0139208	0.00245868	8.78e-06	3.37e-05	1.52e-08	0.794589	3.4e-08			FUMA lead joint
1	rs112344141	ZBTB7B	154983036	T	G	0.0412352	-0.0310227	0.005341	-1.4137	-0.0310284	0.00534307	4.62e-05	7.33e-05	6.31e-09	0.528224	3.63e-08			FUMA lead joint
1	rs11591147	PCSK9	55505647	G	T	0.0180071	0.0449662	0.00778677	2.0851	0.0450042	0.00776149	3.36e-05	0.00010633	7.71e-09	0.751708	1.57e-08	0.0461176	3.19e-09	GCTA-COJO marginal ;FUMA lead joint
1	rs12032307	FLG-AS1	152209612	A	G	0.629628	0.0126409	0.00214368	0.5818	0.012641	0.00214317	3.16e-07	2.93e-05	3.71e-09	0.991409	1.13e-08			FUMA lead joint
1	rs12036555		41777990	T	C	0.223874	0.013746	0.00248413	0.6329	0.0137348	0.0024866	3.55e-05	3.4e-05	3.14e-08	0.297076	1.37e-08			FUMA lead joint
1	rs12123821	FLG-AS1; CCDST	152179152	C	T	0.0481257	0.0726816	0.00484952	3.3919	0.0726583	0.00484696	-0.0001342	6.6e-05	8.88e-51	0.0421129	6.53e-50	0.0747763	1.59e-53	GCTA-COJO marginal ;FUMA lead joint
1	rs2281718	GALNT2	230297778	A	T	0.613675	0.0129825	0.00213307	0.5976	0.012967	0.00213407	9.96e-05	2.92e-05	1.16e-09	0.00064558	6.59e-14			FUMA lead joint
1	rs3101339	NEGR1	72748669	A	C	0.599825	-0.0122111	0.00211867	-0.5589	-0.012209	0.00211848	7.33e-05	2.91e-05	8.23e-09	0.0116437	2.68e-08	-0.0121621	9.46e-09	GCTA-COJO marginal ;FUMA lead joint
1	rs35285316		34691983	C	T	0.170436	0.015535	0.00275235	0.7155	0.0155254	0.00275022	-3.71e-05	3.77e-05	1.66e-08	0.325281	1.16e-07	0.0157031	1.16e-08	GCTA-COJO marginal
1	rs35408430	PADI1	17560195	C	T	0.341991	-0.0215352	0.00219387	-0.9835	-0.0215331	0.00219425	-3.74e-05	3.01e-05	9.6e-23	0.213979	2.74e-24			FUMA lead joint
1	rs3750296	PADI1	17559656	G	C	0.341656	-0.0215257	0.00219232	-0.983	-0.0215234	0.00219277	-3.45e-05	3.01e-05	9.36e-23	0.251439	3.8e-24	-0.0215257	9.48e-23	GCTA-COJO marginal
1	rs41265154	S100A7L2	153411822	T	C	0.0162651	0.0498101	0.00817312	2.3123	0.0498729	0.00814739	5.61e-05	0.00011128	1.1e-09	0.613949	1.55e-09			FUMA lead joint
1	rs4845774		152445621	T	C	0.5715	-0.022476	0.00209752	-1.0262	-0.0224722	0.00209689	3.82e-05	2.87e-05	8.61e-27	0.184438	6.77e-26			FUMA lead joint
1	rs61815559	FLG; FLG-AS1	152271219	A	T	0.0345317	0.081191	0.00578129	3.7965	0.0811778	0.00577774	-6.67e-05	7.89e-05	8.41e-45	0.39743	7.57e-45	0.0843765	3.76e-48	GCTA-COJO marginal ;FUMA lead joint
1	rs6671730	PEX10; RER1	2339139	G	A	0.435893	-0.0117278	0.00209176	-0.5368	-0.0117375	0.00209123	-0.000116	2.87e-05	2.06e-08	5.39e-05	6.39e-14			FUMA lead joint
1	rs6672758	GALNT2	230303512	C	T	0.798675	0.0169541	0.00260126	0.7811	0.016916	0.00260478	8.65e-05	3.56e-05	7.14e-11	0.0152164	2.27e-13	0.0168422	9.54e-11	GCTA-COJO marginal
1	rs6698680	RER1	2329661	A	G	0.465183	-0.0119544	0.00208009	-0.5471	-0.0119609	0.0020797	-0.0001031	2.86e-05	9.08e-09	0.00030519	2.4e-13	-0.0119544	9.1e-09	GCTA-COJO marginal
1	rs7528419	CELSR2; PSRC1	109817192	A	G	0.224719	0.0188107	0.00249091	0.867	0.0188074	0.00248833	-9.37e-06	3.4e-05	4.3e-14	0.782632	1.5e-13	0.0188107	4.32e-14	GCTA-COJO marginal ;FUMA lead joint
1	rs75360998	PIP5K1A	151210292	G	A	0.0196901	0.0683535	0.00749852	3.1868	0.0681321	0.00746141	-0.0001418	0.00010255	7.82e-20	0.166679	6.32e-19			FUMA lead joint
1	rs765974791		63006803	TGATTTCAGCTTTATAGAGGCTGAAGAC	T	0.638498	-0.0195966	0.00217708	-0.8953	-0.0195967	0.00217681	-2.71e-06	2.99e-05	2.23e-19	0.927826	2.79e-19	-0.0197747	1.08e-19	GCTA-COJO marginal ;FUMA lead joint
1	rs76798800	DCST2; ZBTB7B	154994978	G	T	0.267233	-0.012264	0.00234979	-0.5613	-0.0122594	0.00235137	-2.03e-05	3.22e-05	1.8e-07	0.528199	2.42e-07	-0.0135801	9.29e-09	GCTA-COJO marginal
1	rs80106338	LCE5A; CRCT1*	152482751	C	T	0.0697673	-0.0256928	0.00411933	-1.1722	-0.0256678	0.00411123	3.72e-05	5.63e-05	4.46e-10	0.508416	2.76e-09			FUMA lead joint
1	rs867772	MTARC1	220972343	A	G	0.684118	-0.0133842	0.00223371	-0.6124	-0.0133763	0.00223256	4.63e-05	3.06e-05	2.07e-09	0.130181	1.57e-08	-0.0132796	2.77e-09	GCTA-COJO marginal ;FUMA lead joint
2	2:234611966_AT_A		234611966	AT	A	0.0913469	-0.0412622	0.00362886	-1.8759	-0.0412628	0.00363203	2.19e-06	4.98e-05	5.86e-30	0.964879	3.95e-30	-0.0412622	6.01e-30	GCTA-COJO marginal ;FUMA lead joint
2	rs1047891	CPS1	211540507	C	A	0.316107	-0.0139921	0.0022345	-0.6401	-0.0139926	0.00223462	2.85e-05	3.06e-05	3.8e-10	0.351307	2.68e-09	-0.0139416	4.41e-10	GCTA-COJO marginal ;FUMA lead joint
2	rs1048013	CYP20A1	204154552	C	T	0.553133	-0.0122414	0.00208403	-0.5602	-0.0122416	0.00208375	-5.24e-06	2.85e-05	4.26e-09	0.85397	1.01e-08	-0.0121912	4.93e-09	GCTA-COJO marginal ;FUMA lead joint
2	rs13026284	HTR5BP	118641298	A	G	0.301597	0.0148816	0.00227232	0.6853	0.0148896	0.00227349	-4.76e-05	3.12e-05	5.79e-11	0.126843	4.84e-10	0.0148816	5.81e-11	GCTA-COJO marginal ;FUMA lead joint
2	rs2553042	EHBP1; EHBP1-AS1	63231534	A	G	0.813377	-0.0153136	0.00266286	-0.7003	-0.0152931	0.00265878	4.06e-05	3.63e-05	8.88e-09	0.263919	6.47e-08	-0.0152816	9.55e-09	GCTA-COJO marginal
2	rs2711458		82178764	A	G	0.654761	0.0123469	0.00218606	0.5683	0.0123489	0.00218476	1.05e-05	2.99e-05	1.62e-08	0.726054	3.1e-08	0.0123469	1.63e-08	GCTA-COJO marginal ;FUMA lead joint
2	rs34354669	UGT1A10; UGT1A9; UGT1A8	234576705	A	AT	0.514873	-0.0133649	0.00208767	-0.6115	-0.013384	0.00208909	8.6e-05	2.86e-05	1.54e-10	0.00267274	3.37e-10			FUMA lead joint
2	rs35203651	UGT1A6; UGT1A10; UGT1A9; UGT1A4; UGT1A5; UGT1A7; UGT1A8; MROH2A*; UGT1A3*; UGT1A1*	234679549	T	C	0.111582	-0.0197212	0.00329033	-0.901	-0.0197237	0.00328863	-1.47e-05	4.52e-05	2.05e-09	0.744743	3.75e-09			FUMA lead joint
2	rs541041		21294975	G	A	0.820016	-0.0158939	0.0027059	-0.7268	-0.0158934	0.00270613	-1.74e-05	3.71e-05	4.26e-09	0.638545	6.48e-09	-0.0168805	4.81e-10	GCTA-COJO marginal
2	rs581411		21289432	G	A	0.819525	-0.0157819	0.00270368	-0.7217	-0.0157809	0.00270406	-2.25e-05	3.71e-05	5.31e-09	0.544833	6.28e-09			FUMA lead joint
2	rs6724965	NPAS2	101440151	A	G	0.170759	-0.0156331	0.00277098	-0.7149	-0.0156368	0.00277169	4.29e-05	3.79e-05	1.68e-08	0.257238	1.22e-07	-0.0156331	1.69e-08	GCTA-COJO marginal
2	rs6741951	LINC01122	58959112	G	A	0.289165	-0.012848	0.00230886	-0.5879	-0.0128496	0.00230931	2.4e-05	3.16e-05	2.63e-08	0.447275	1.69e-07	-0.0128193	2.83e-08	GCTA-COJO marginal
2	rs7604788		21190024	C	T	0.0346296	0.0306095	0.00570283	1.4147	0.0306198	0.00570543	-6.75e-05	7.77e-05	7.99e-08	0.384957	5.3e-07	0.0334814	4.68e-09	GCTA-COJO marginal
2	rs780094	GCKR	27741237	T	C	0.620395	0.019038	0.0021331	0.8776	0.0190376	0.00213361	4.56e-06	2.92e-05	4.46e-19	0.876018	4.84e-19	0.0191649	2.64e-19	GCTA-COJO marginal ;FUMA lead joint
3	rs11713101	KLHL18	47338554	C	T	0.44853	-0.0111757	0.00208598	-0.5116	-0.0111759	0.00208544	-3.43e-06	2.87e-05	8.44e-08	0.904764	2.43e-07	-0.011609	2.66e-08	GCTA-COJO marginal
3	rs1972994	CADM2	85631142	A	T	0.649682	-0.0162975	0.00217656	-0.7452	-0.0162957	0.00217745	-1.29e-05	2.99e-05	7.01e-14	0.664861	6.77e-14	-0.0162975	7.04e-14	GCTA-COJO marginal ;FUMA lead joint
3	rs34293138		49579017	T	C	0.306677	-0.0141361	0.00225521	-0.6467	-0.0141481	0.00225648	6.41e-05	3.09e-05	3.65e-10	0.0379304	2.25e-09	-0.0145405	1.17e-10	GCTA-COJO marginal
3	rs36022378	ACTL11P	49913705	T	C	0.205694	0.0149426	0.00257731	0.6881	0.0149354	0.00257575	-3.67e-05	3.53e-05	6.72e-09	0.297731	4.82e-08			FUMA lead joint
3	rs557408661		49425186	C	CA	0.306546	-0.0141514	0.00226713	-0.6474	-0.0141684	0.00226859	7.93e-05	3.11e-05	4.32e-10	0.010688	1.63e-09			FUMA lead joint
3	rs73236003	TFDP2	141835196	A	G	0.041704	-0.0287041	0.00520883	-1.3087	-0.0287342	0.00521601	6.51e-05	7.18e-05	3.57e-08	0.364214	2.45e-07	-0.0287041	3.58e-08	GCTA-COJO marginal
4	4:72617666_AT_A		72617666	AT	A	0.0202374	0.0544469	0.00768197	2.5303	0.0545729	0.00771006	-0.0001087	0.00010505	1.36e-12	0.300814	1.06e-11			FUMA lead joint
4	rs1062679	SLC4A4	72434406	G	C	0.244477	0.0204604	0.0024309	0.9434	0.0204659	0.00243165	-5.41e-05	3.33e-05	3.87e-17	0.104332	4.02e-16			FUMA lead joint
4	rs111978466		72580841	C	T	0.0184425	0.0703147	0.00793089	3.2797	0.0703805	0.00790294	5.28e-05	0.00010916	7.59e-19	0.628621	4.4e-19			FUMA lead joint
4	rs112404067		74189302	A	G	0.196301	-0.0181129	0.00262477	-0.8278	-0.0181076	0.00262408	6.14e-05	3.6e-05	5.17e-12	0.0882307	4.49e-11			FUMA lead joint
4	rs11249521	UGT2B7	69928964	A	G	0.476893	-0.030373	0.00207489	-1.3843	-0.030373	0.00207529	-6.83e-07	2.83e-05	1.6e-48	0.980789	1.16e-49			FUMA lead joint
4	rs112778427	SLC4A4; LDHAL6EP	72308391	C	T	0.0139114	0.066467	0.00912299	3.0975	0.0666512	0.00917038	-0.0001083	0.00012409	3.2e-13	0.382792	2.33e-12			FUMA lead joint
4	rs113112091		72691137	C	T	0.0126982	-0.136283	0.00942409	-6.0631	-0.136276	0.00941015	1.29e-05	0.00013059	2.13e-47	0.921142	4.53e-48			FUMA lead joint
4	rs113209890	ADAMTS3	73236243	C	T	0.10347	-0.0504228	0.00340632	-2.2876	-0.0504027	0.00341146	-4.22e-05	4.69e-05	1.41e-49	0.367674	1.84e-52			FUMA lead joint
4	rs113292111		72795966	C	T	0.0166796	0.108807	0.00846628	5.1204	0.108876	0.00847479	-0.000214	0.00011475	8.41e-38	0.0622251	7.67e-37	0.0481154	2.39e-08	GCTA-COJO marginal
4	rs114402035	UGT2A1; UGT2A2	70489252	A	G	0.0128627	0.0277825	0.00938159	1.2832	0.0277039	0.00936873	-0.0001622	0.00012849	0.00306256	0.20678	0.01005	0.0559834	3.08e-09	GCTA-COJO marginal
4	rs115157626		72834778	A	G	0.0255859	0.042872	0.0065523	1.9871	0.0428531	0.00654491	-5.29e-05	8.93e-05	6.03e-11	0.553793	3.16e-10			FUMA lead joint
4	rs115304888		72695212	T	C	0.0336765	-0.109911	0.00578237	-4.9192	-0.109902	0.00578017	6.9e-05	7.96e-05	1.46e-80	0.385842	2.09e-81			FUMA lead joint
4	rs115366859	GC	72642605	C	T	0.0111893	-0.153905	0.0103522	-6.8197	-0.153823	0.0104045	-5.12e-05	0.00014452	5.4e-50	0.72297	1.41e-51			FUMA lead joint
4	rs115582298		69593064	C	G	0.0571898	-0.032626	0.00457148	-1.4862	-0.0326451	0.00456822	-8.04e-05	6.27e-05	9.55e-13	0.200264	1.22e-13			FUMA lead joint
4	rs115790635	SLC4A4	72418333	T	C	0.0321291	-0.0588215	0.00591153	-2.6635	-0.0587711	0.00590522	0.00014102	8.07e-05	2.51e-23	0.0806891	2.85e-22			FUMA lead joint
4	rs116534051	GC; RNA5SP163	72627525	G	A	0.0212711	0.0467713	0.00755358	2.1698	0.0467718	0.00755367	-0.0001233	0.00010378	5.94e-10	0.234706	4.65e-09			FUMA lead joint
4	rs11723621	GC	72615362	A	G	0.291404	-0.179951	0.00231128	-7.9269	-0.179978	0.0023126	0.00013645	3.18e-05	0	1.82e-05	0	-0.180864	0	GCTA-COJO marginal
4	rs11724147	ADAMTS3	73242600	A	G	0.786736	-0.0150841	0.00255479	-0.6899	-0.0150871	0.00255558	2.88e-05	3.49e-05	3.54e-09	0.409414	2.4e-08			FUMA lead joint
4	rs11732896	HSD17B11	88287993	G	A	0.299319	-0.0136439	0.0022591	-0.6242	-0.0136276	0.00225712	5.5e-05	3.1e-05	1.55e-09	0.0757006	1.08e-08	-0.0136439	1.55e-09	GCTA-COJO marginal ;FUMA lead joint
4	rs1229984	ADH1B	100239319	T	C	0.977518	-0.0480445	0.0068548	-2.1808	-0.0481266	0.00686814	0.00013694	9.35e-05	2.4e-12	0.14288	2.12e-11	-0.0492168	7.08e-13	GCTA-COJO marginal ;FUMA lead joint
4	rs12501515		72592838	G	A	0.590975	-0.0686996	0.0021251	-3.1038	-0.0687014	0.00212542	3.7e-05	2.91e-05	2.86e-229	0.203504	8.55e-236			FUMA lead joint
4	rs12504562		72784005	T	C	0.756314	-0.0389636	0.00242054	-1.7723	-0.0389576	0.00241984	6.2e-05	3.3e-05	2.68e-58	0.0603697	1.29e-57			FUMA lead joint
4	rs13115350		70005087	A	C	0.0363783	0.0409551	0.00557374	1.8974	0.0409778	0.00558025	-5.71e-05	7.67e-05	2.01e-13	0.456299	1.34e-12			FUMA lead joint
4	rs13118281		69595929	G	A	0.452243	0.0140313	0.00209461	0.646	0.0140396	0.00209646	-2.89e-05	2.87e-05	2.1e-11	0.313381	1.59e-10			FUMA lead joint
4	rs13119049	UGT2B4	70346565	A	T	0.257454	0.00746447	0.00238767	0.3432	0.00746459	0.00238874	-8.5e-07	3.28e-05	0.00177046	0.979296	0.00593257	0.0183345	1.72e-13	GCTA-COJO marginal
4	rs13141780		72698432	G	A	0.0214665	0.0784928	0.00727764	3.6681	0.0786948	0.00730094	-0.0002033	9.95e-05	4.03e-27	0.0410308	4.99e-26			FUMA lead joint
4	rs137944824		72693330	T	C	0.012737	-0.118416	0.00955912	-5.2896	-0.118619	0.00958965	0.00019547	0.00013091	3.04e-35	0.135399	2.22e-34			FUMA lead joint
4	rs139148694		72770563	G	GTGCTTTTATCAA	0.723178	-0.0511083	0.00232531	-2.3183	-0.0511294	0.00232745	7.07e-05	3.18e-05	4.56e-107	0.026303	3.01e-107			FUMA lead joint
4	rs139491297	NPFFR2	72977976	C	CAG	0.338651	-0.0450006	0.00220324	-2.0441	-0.0449867	0.00220205	7.95e-05	3.02e-05	1.01e-92	0.00846291	3.34e-92			FUMA lead joint
4	rs139959724		72710250	A	G	0.018861	0.0849134	0.00789346	3.974	0.0849115	0.00788685	-7.43e-06	0.00010693	5.47e-27	0.944628	2.71e-27			FUMA lead joint
4	rs140512889		72723968	G	A	0.015028	-0.0869378	0.00889204	-3.9114	-0.086868	0.00884041	3.78e-05	0.00012253	1.41e-22	0.757972	1.92e-22			FUMA lead joint
4	rs145249057		73599279	C	T	0.0126424	0.0680266	0.00948881	3.1713	0.0683458	0.0095198	-0.0002798	0.00012906	7.55e-13	0.030136	5.3e-12			FUMA lead joint
4	rs146624520		72559546	C	T	0.0145986	-0.137856	0.00894269	-6.1308	-0.137763	0.00893299	0.00027417	0.00012297	1.29e-53	0.0257732	8.8e-53			FUMA lead joint
4	rs1481105	HNRNPA1P67	73670652	C	T	0.0766087	-0.0278182	0.00390562	-1.2686	-0.0278207	0.00390745	1.7e-05	5.37e-05	1.06e-12	0.751932	3.57e-12			FUMA lead joint
4	rs149900441	GC	72602493	C	T	0.010545	0.0911958	0.0105795	4.2742	0.091563	0.0106098	-0.000392	0.00014525	6.69e-18	0.00695548	5.11e-17			FUMA lead joint
4	rs150270324	ADAMTS3	73178175	T	C	0.0131912	-0.0777731	0.00926655	-3.5064	-0.0776315	0.00925372	0.00029866	0.00012548	4.74e-17	0.0173064	4.33e-16			FUMA lead joint
4	rs17383291	GC	72605410	T	G	0.0630224	-0.146802	0.00439315	-6.5155	-0.146798	0.00439228	5.56e-05	6.08e-05	8e-245	0.360074	1.18e-252			FUMA lead joint
4	rs190823861		73505911	G	A	0.0464176	-0.056574	0.00500948	-2.563	-0.0565695	0.00500083	8.05e-06	6.92e-05	1.41e-29	0.90741	8.36e-30			FUMA lead joint
4	rs2045008	SLC4A4	72074397	C	T	0.121906	0.0199602	0.00317873	0.9203	0.0199627	0.00318069	-1.25e-05	4.35e-05	3.4e-10	0.773826	1.41e-09			FUMA lead joint
4	rs2062066	ADAMTS3	73380620	T	C	0.323142	-0.0145023	0.00223544	-0.6634	-0.0145032	0.00223603	1.01e-05	3.06e-05	8.73e-11	0.742186	3.85e-10			FUMA lead joint
4	rs222029	GC	72644962	G	A	0.838564	-0.0508568	0.00282447	-2.307	-0.0508532	0.00282397	6.07e-05	3.87e-05	1.75e-72	0.117004	1.84e-72			FUMA lead joint
4	rs2278892	SLC4A4	72413746	C	G	0.243445	0.0180893	0.00242617	0.8337	0.0180893	0.00242649	-2.42e-08	3.32e-05	8.93e-14	0.999419	1.86e-13			FUMA lead joint
4	rs2365526		72758377	A	G	0.727425	-0.0504395	0.00233729	-2.2883	-0.050459	0.00233933	6.86e-05	3.2e-05	2.75e-103	0.0319343	1.81e-103	-0.024034	1.61e-23	GCTA-COJO marginal
4	rs28364331	ADH1A	100201295	A	G	0.0191131	0.0617975	0.00768999	2.8768	0.0616979	0.00770481	0.00014828	0.0001064	9.27e-16	0.163419	8.09e-17	0.0629511	2.76e-16	GCTA-COJO marginal ;FUMA lead joint
4	rs34057512		72488610	G	A	0.0105938	-0.116343	0.0106851	-5.1995	-0.11609	0.0106097	9.94e-05	0.00014716	1.31e-27	0.499255	3.95e-27			FUMA lead joint
4	rs34407256	UGT2B7	69968825	A	AT	0.474446	-0.0304445	0.00208156	-1.3875	-0.030445	0.00208241	4.27e-06	2.85e-05	1.92e-48	0.880833	2.51e-49	-0.0368943	1.62e-66	GCTA-COJO marginal
4	rs35245074	SLC4A4	72376113	T	C	0.133424	-0.0370054	0.00305212	-1.684	-0.0369819	0.00304934	7.9e-05	4.19e-05	7.83e-34	0.05969	8.31e-33			FUMA lead joint
4	rs35846253		72472572	C	T	0.187983	-0.0606683	0.0026747	-2.7459	-0.0606767	0.00267728	2.63e-05	3.67e-05	6.7e-114	0.473924	1.54e-116			FUMA lead joint
4	rs445908		69596840	C	T	0.145064	-0.0191372	0.00295716	-0.8744	-0.0191484	0.00295424	-3.34e-05	4.05e-05	9.71e-11	0.41015	6.11e-11	-0.0185911	1.38e-09	GCTA-COJO marginal
4	rs4484264	SLC4A4	72345336	G	A	0.156673	-0.0259942	0.00287253	-1.1859	-0.0259898	0.00287101	2.39e-05	3.93e-05	1.44e-19	0.543028	6.46e-19			FUMA lead joint
4	rs533963533	NPFFR2	72958416	A	G	0.0376973	0.0339579	0.00548709	1.5707	0.0340317	0.00550077	-8.65e-05	7.54e-05	6.07e-10	0.251251	4.78e-09			FUMA lead joint
4	rs56097748	GC; RNA5SP163	72629669	T	C	0.0513995	0.079647	0.00480391	3.723	0.0796542	0.0048047	-0.0001281	6.56e-05	9.79e-62	0.0507415	5.9e-61			FUMA lead joint
4	rs57684113		72499363	G	T	0.150387	0.0429917	0.00292232	1.9927	0.042984	0.00292442	3.22e-05	4e-05	5.44e-49	0.420111	2.19e-51			FUMA lead joint
4	rs62317916	TMPRSS11E	69367393	T	G	0.427957	0.0109322	0.00210817	0.503	0.0109319	0.00210696	-1.62e-06	2.89e-05	2.15e-07	0.955301	7.7e-07	0.0164962	3.97e-14	GCTA-COJO marginal
4	rs705117	GC	72608115	C	T	0.851258	-0.033356	0.00289837	-1.5192	-0.0333564	0.00289814	-1.63e-05	3.97e-05	1.2e-30	0.681217	1.71e-31	0.0223441	1.32e-13	GCTA-COJO marginal
4	rs71599974	MOB1B	71765339	A	G	0.149628	0.0221113	0.00292223	1.02	0.0220798	0.00291732	-5.75e-05	3.99e-05	3.83e-14	0.149785	3.54e-13			FUMA lead joint
4	rs72645662		72681568	C	T	0.0245353	-0.1288	0.00684088	-5.7399	-0.128786	0.00683197	3.09e-05	9.49e-05	4.46e-79	0.744578	1.05e-80			FUMA lead joint
4	rs72648080		72732281	G	A	0.0152179	-0.0687541	0.00847642	-3.1062	-0.0687792	0.00850212	2.4e-05	0.00011682	5.01e-16	0.837034	1.75e-15			FUMA lead joint
4	rs72653969		73137648	G	A	0.0386827	0.0310055	0.00531727	1.4332	0.0310122	0.00532377	-1.73e-05	7.23e-05	5.51e-09	0.810414	2.17e-08			FUMA lead joint
4	rs72661006		73709923	C	T	0.0715936	0.0220745	0.00403875	1.0182	0.0221101	0.00403147	5.88e-05	5.55e-05	4.61e-08	0.290048	2.21e-08			FUMA lead joint
4	rs73080940	DOK7	3482296	T	C	0.108908	-0.0248562	0.00338615	-1.1343	-0.0248609	0.00338782	2.93e-05	4.64e-05	2.13e-13	0.527881	1.19e-12	-0.0248562	2.14e-13	GCTA-COJO marginal ;FUMA lead joint
4	rs7438484		72455863	G	C	0.134058	0.0465069	0.00308199	2.1574	0.0464487	0.00307712	-0.0001092	4.2e-05	1.89e-51	0.00942301	2.7e-50			FUMA lead joint
4	rs75343522	SLC4A4	72040022	A	G	0.0133264	-0.061551	0.00947848	-2.7853	-0.0617262	0.00944885	-0.0001345	0.00013225	8.37e-11	0.309318	5.84e-11			FUMA lead joint
4	rs76803094	GC; RNA5SP163	72620788	C	T	0.0214897	0.0419793	0.00716862	1.9453	0.0419622	0.00718076	2.96e-05	9.76e-05	4.74e-09	0.761484	1.02e-08			FUMA lead joint
4	rs78584760		70039575	A	G	0.0468334	-0.0291276	0.00490141	-1.3279	-0.0291088	0.00491109	-2.85e-05	6.75e-05	2.8e-09	0.672308	4.79e-09			FUMA lead joint
4	rs79444700	GC; RNA5SP163	72620557	T	C	0.0449044	0.076443	0.00501993	3.5706	0.0764566	0.00502393	-5.43e-05	6.85e-05	2.31e-52	0.428341	9.19e-53			FUMA lead joint
4	rs9993024		72723718	C	T	0.720177	0.0874385	0.00232422	4.0946	0.0874458	0.00232551	-3.83e-05	3.2e-05	9.89e-302	0.230447	9.98e-302			FUMA lead joint
5	5:117833334_CA_C		117833334	CA	C	0.257342	-0.0098781	0.0023805	-0.4523	-0.0098654	0.0023814	-0.0001014	3.26e-05	3.33e-05	0.00184054	3.62e-08			FUMA lead joint
5	rs11134525	HAVCR1	156480648	A	T	0.631892	-0.0121147	0.00215786	-0.5545	-0.0121184	0.00215825	6.27e-05	2.95e-05	1.97e-08	0.0337302	9.67e-08	-0.0121147	1.98e-08	GCTA-COJO marginal
5	rs13154510		139071301	A	C	0.271976	-0.012782	0.00232963	-0.5849	-0.0127811	0.00232918	1.57e-05	3.2e-05	4.09e-08	0.62324	2.18e-07	-0.012782	4.1e-08	GCTA-COJO marginal
5	rs986649	TNFAIP8	118668050	A	G	0.322621	0.0128197	0.00221955	0.5901	0.0128185	0.00222075	7.04e-06	3.04e-05	7.66e-09	0.816928	1.75e-08	0.0128197	7.67e-09	GCTA-COJO marginal ;FUMA lead joint
6	rs2245133	MED23	131931092	T	C	0.166978	-0.020995	0.00278868	-0.9589	-0.0209969	0.00278896	5.81e-05	3.83e-05	5.13e-14	0.129484	4.85e-13	-0.020995	5.15e-14	GCTA-COJO marginal
6	rs28533694		32587235	C	T	0.272463	-0.0133227	0.00239687	-0.6096	-0.0133238	0.00239709	3.22e-05	3.19e-05	2.72e-08	0.312762	1.92e-07	-0.0133227	2.73e-08	GCTA-COJO marginal
6	rs3756785	MED23; ENPP3	131950401	T	C	0.166541	-0.0210494	0.00279658	-0.9614	-0.0210507	0.0027968	5.28e-05	3.84e-05	5.2e-14	0.169588	4.73e-13			FUMA lead joint
7	7:75653944_CAACAAAACAAAAAA_C		75653944	CAACAAAACAAAAAA	C	0.701615	-0.0032539	0.00227814	-0.1492	-0.0032793	0.00227721	-0.000189	3.13e-05	0.153208	1.55e-09	2.09e-10			FUMA lead interaction
7	rs4732514	POR; TMEM120A	75613998	C	T	0.670979	-0.0047569	0.00221379	-0.2181	-0.0047704	0.00221327	-0.0001766	3.04e-05	0.0316545	6.3e-09	9.04e-11			FUMA lead joint
7	rs7784802	ZNF680; BNIP3P42	64015379	A	T	0.363411	0.014125	0.00215417	0.6504	0.0141234	0.00215539	8.58e-06	2.95e-05	5.49e-11	0.771219	8.87e-11	0.014125	5.5e-11	GCTA-COJO marginal ;FUMA lead joint
8	rs10086575	EBF2	25888110	G	A	0.25446	0.0140698	0.00239205	0.6478	0.0140686	0.00239124	-1.02e-05	3.27e-05	4.06e-09	0.754452	1.87e-08	0.0141288	3.5e-09	GCTA-COJO marginal ;FUMA lead joint
8	rs12056768	LINC00536	116988527	T	G	0.580588	-0.0231262	0.00210902	-1.0558	-0.0231245	0.00210879	4.83e-05	2.88e-05	5.61e-28	0.0936654	5.61e-27	-0.0231262	5.73e-28	GCTA-COJO marginal ;FUMA lead joint
8	rs13277801	UBXN2B	59353534	C	T	0.663812	0.0125896	0.0021962	0.5795	0.0125897	0.00219634	-3.02e-06	3.01e-05	9.9e-09	0.919957	3.62e-08	0.0125896	9.91e-09	GCTA-COJO marginal ;FUMA lead joint
8	rs1421333	PURG	30851260	C	A	0.603466	0.0139065	0.0021221	0.6403	0.0139119	0.00212308	-3.52e-05	2.9e-05	5.63e-11	0.22496	4.58e-10	0.0139535	4.87e-11	GCTA-COJO marginal ;FUMA lead joint
8	rs34290760	PPP1R3B-DT	9185179	C	G	0.0300487	-0.0359025	0.006185	-1.6342	-0.0358855	0.0061959	-2.92e-05	8.28e-05	6.45e-09	0.724813	1.17e-08	-0.0359025	6.46e-09	GCTA-COJO marginal
8	rs4841133	PPP1R3B-DT	9183664	A	G	0.907481	0.0215659	0.00378028	0.9947	0.0215034	0.00378467	0.00014576	4.9e-05	1.16e-08	0.00295352	1.07e-11			FUMA lead joint
8	rs769249577		61388083	CCTG	C	0.134555	-0.0153247	0.00307914	-0.7009	-0.0153318	0.00307856	-0.00011	4.23e-05	6.46e-07	0.00939563	3.95e-09			FUMA lead joint
9	9:136138765_GCGCCCACCACTA_G		136138765	GCGCCCACCACTA	G	0.183043	-0.0149569	0.00268736	-0.6841	-0.0149123	0.00269511	-4.76e-05	3.68e-05	2.61e-08	0.195697	6.89e-09	-0.0149569	2.62e-08	GCTA-COJO marginal
9	rs584048	RABGAP1	125807020	C	T	0.860802	-0.0190144	0.00299915	-0.8689	-0.019017	0.00300114	1.21e-05	4.11e-05	2.3e-10	0.768244	9.51e-10	-0.0190144	2.3e-10	GCTA-COJO marginal ;FUMA lead joint
9	rs782134971		136139907	GAAACTGCC	G	0.25495	-0.0107725	0.00238249	-0.4932	-0.0107051	0.00238726	-0.0001018	3.26e-05	6.14e-06	0.00177895	5.27e-09			FUMA lead joint
10	rs10822145	JMJD1C	64934548	C	T	0.474523	-0.0105675	0.0020792	-0.4838	-0.0105711	0.00207896	-9.01e-05	2.85e-05	3.73e-07	0.00154031	1.72e-10			FUMA lead joint
10	rs12411742	MAT1A	82042782	G	A	0.527555	-0.0132062	0.00208034	-0.6043	-0.0132057	0.00207934	3.57e-06	2.86e-05	2.18e-10	0.900414	7.91e-10	-0.0132921	1.67e-10	GCTA-COJO marginal ;FUMA lead joint
10	rs12783845	KIF20B	91482629	A	T	0.215523	0.0152127	0.00252345	0.7006	0.0152137	0.0025229	1.44e-05	3.45e-05	1.65e-09	0.676243	2.42e-09	0.0155329	7.54e-10	GCTA-COJO marginal ;FUMA lead joint
10	rs4418728	CYP26A1	94839724	G	T	0.450001	0.0113915	0.00208165	0.5242	0.0113848	0.00207968	-2.11e-05	2.85e-05	4.44e-08	0.460154	2.8e-07	0.011585	2.63e-08	GCTA-COJO marginal
11	11:14151007_TC_T		14151007	TC	T	0.0222092	0.0419963	0.00736389	1.9461	0.0419346	0.00736931	0.00029701	0.00010009	1.18e-08	0.00300178	2.14e-12			FUMA lead joint
11	11:14359058_TATC_T		14359058	TATC	T	0.0493365	0.0456993	0.00496876	2.1195	0.0457913	0.00496121	0.0001826	6.77e-05	3.67e-20	0.00703392	2.77e-24			FUMA lead joint
11	11:14491678_GTT_G		14491678	GTT	G	0.0169641	-0.0611896	0.00806825	-2.7692	-0.0611677	0.00807566	-6.91e-05	0.00011008	3.35e-14	0.530081	2.47e-14			FUMA lead joint
11	11:14992795_AGGAGCCCACAGACCTT_A		14992795	AGGAGCCCACAGACCTT	A	0.0580852	-0.0761912	0.00454413	-3.4363	-0.0761284	0.00454557	-0.0004557	6.3e-05	4.26e-63	4.77e-13	4.37e-84			FUMA lead joint
11	11:15235098_ATC_A		15235098	ATC	A	0.0243894	-0.103201	0.007021	-4.6259	-0.103734	0.00700934	-0.0006949	9.71e-05	6.55e-49	8.24e-13	6.3e-68			FUMA lead joint
11	rs10160436	PSMA1	14570113	C	T	0.0253377	-0.0497366	0.00647707	-2.2568	-0.0497274	0.00647762	-0.0003447	8.91e-05	1.6e-14	0.00010908	6.83e-21			FUMA lead joint
11	rs1037378	PDE3B	14852490	G	A	0.539845	-0.0820958	0.00209437	-3.6977	-0.0820733	0.00209464	-0.0005233	2.87e-05	0	2.58e-74	0			FUMA lead interaction
11	rs10450577	SPON1	13989220	C	T	0.260875	-0.0156336	0.00235404	-0.7149	-0.0156466	0.00235334	-0.0001306	3.22e-05	3.11e-11	5e-05	3.12e-17			FUMA lead joint
11	rs10734230		15127851	G	A	0.589382	-0.0121778	0.00211323	-0.5573	-0.0121837	0.00211192	-2.9e-05	2.89e-05	8.28e-09	0.316157	3.97e-09			FUMA lead joint
11	rs10766178	SPON1	14263815	G	A	0.770976	-0.0222682	0.00248366	-1.0168	-0.0222354	0.00248565	-0.0001257	3.4e-05	3.08e-19	0.00021948	1.51e-25			FUMA lead joint
11	rs10793128		75459841	G	A	0.0924341	0.0210364	0.00359938	0.9701	0.0210572	0.00359652	8.06e-05	4.92e-05	5.08e-09	0.101073	3.77e-10			FUMA lead joint
11	rs10832371	INSC	15222118	G	A	0.132216	-0.0222125	0.00305391	-1.0143	-0.0221769	0.0030577	-8.56e-05	4.2e-05	3.5e-13	0.0413391	3.66e-15			FUMA lead joint
11	rs10832393		15302139	A	G	0.253028	-0.0156509	0.00239436	-0.7157	-0.0156393	0.00239579	-5.77e-05	3.28e-05	6.29e-11	0.0783976	2.66e-12			FUMA lead joint
11	rs10897982		71044709	T	C	0.191693	-0.0262384	0.00265075	-1.197	-0.0262422	0.00265429	8.81e-06	3.62e-05	4.23e-23	0.807643	6.8e-23			FUMA lead joint
11	rs11023156	SPON1	14255608	A	G	0.175612	0.0248499	0.00275449	1.147	0.0248389	0.00275509	0.00015585	3.76e-05	1.85e-19	3.43e-05	4.71e-27			FUMA lead joint
11	rs11023330	PDE3B	14780325	T	C	0.0963337	0.0577224	0.00364961	2.6845	0.0575743	0.00365372	0.00041958	4.99e-05	2.41e-56	4.07e-17	1.86e-88			FUMA lead joint
11	rs11023371	PDE3B; CYP2R1	14896271	G	A	0.0696858	0.0479923	0.00423073	2.227	0.0479274	0.00423375	0.00029759	5.76e-05	7.97e-30	2.35e-07	5.39e-43			FUMA lead joint
11	rs11023392	CALCB	14971607	G	A	0.124677	-0.020989	0.00311729	-0.9587	-0.02094	0.00311989	-0.0001815	4.29e-05	1.66e-11	2.28e-05	4.19e-18			FUMA lead joint
11	rs11023517		15329239	T	G	0.155348	0.0126621	0.00289303	0.5828	0.0126828	0.00289135	0.00010827	3.94e-05	1.2e-05	0.00601433	4.53e-08			FUMA lead joint
11	rs11023585		15493771	C	G	0.118844	-0.0199808	0.00320209	-0.9128	-0.0199878	0.00320161	-0.0001333	4.4e-05	4.38e-10	0.00242098	1.84e-13			FUMA lead joint
11	rs112072036	PSMA1	14561519	A	G	0.0464999	-0.196809	0.00494666	-8.6365	-0.1967	0.00494765	-0.0008543	6.93e-05	0	5.86e-35	0	-0.053228	8.67e-15	GCTA-COJO marginal
11	rs112608662	COPB1	14473976	C	T	0.0420588	-0.181582	0.00519961	-7.9958	-0.181435	0.00520132	-0.0007771	7.23e-05	3.41e-267	6.49e-27	2.18e-302			FUMA lead joint
11	rs113137180	SPON1	14034028	T	G	0.0490948	-0.06175	0.00477781	-2.7942	-0.0616883	0.0047797	-0.0004026	6.58e-05	3.28e-38	9.57e-10	2.37e-53			FUMA lead joint
11	rs11432146		15751502	C	CT	0.851299	-0.0188074	0.00292198	-0.8594	-0.0188068	0.00292084	4.25e-06	3.99e-05	1.22e-10	0.915166	3.85e-10			FUMA lead joint
11	rs11493371	PDE3B	14801486	C	T	0.0511285	-0.0394679	0.00464794	-1.7951	-0.0394857	0.00464735	-0.000417	6.37e-05	2.04e-17	5.72e-11	1.92e-32			FUMA lead interaction
11	rs1149605		76485216	T	C	0.172687	0.0222453	0.0027565	1.0262	0.0222488	0.00275591	4.9e-05	3.78e-05	7.02e-16	0.19447	5.45e-17	0.0227921	1.38e-16	GCTA-COJO marginal
11	rs11535840	NADSYN1	71226763	G	A	0.0131192	-0.0849184	0.0093628	-3.8223	-0.0848494	0.00934654	0.00013183	0.00012665	1.19e-19	0.297941	6.26e-19			FUMA lead joint
11	rs116842259	INSC	15185002	T	C	0.0477451	0.0201584	0.00489317	0.9295	0.0204066	0.00487775	0.00022483	6.67e-05	3.79e-05	0.00074871	1.49e-08			FUMA lead joint
11	rs116947529	PSMA1	14598726	G	T	0.0232283	-0.0361524	0.00675935	-1.6455	-0.0359325	0.00677322	-0.0003195	9.37e-05	8.87e-08	0.00065337	1.31e-11			FUMA lead joint
11	rs117363662	CALCB	15051809	G	A	0.0253661	-0.0994532	0.0066518	-4.4618	-0.0995225	0.00664926	-0.0004575	9.23e-05	1.53e-50	7.1e-07	1.46e-62			FUMA lead joint
11	rs117551286		13140891	T	C	0.0223137	-0.0313105	0.00705561	-1.4267	-0.0313796	0.00705117	-0.0003368	9.74e-05	9.09e-06	0.00054544	1.6e-09			FUMA lead joint
11	rs117576073	CYP2R1	14912573	G	T	0.0120701	-0.121596	0.00902394	-5.4277	-0.121308	0.00903404	-0.0006937	0.00012451	2.2e-41	2.53e-08	3.43e-55	-0.163264	1.45e-72	GCTA-COJO marginal ;FUMA lead joint ;FUMA lead interaction
11	rs117599532	BMAL1; RN7SKP151	13374758	T	A	0.0101694	-0.0420305	0.0105515	-1.9105	-0.0411975	0.0105859	-0.0007507	0.00014602	6.79e-05	2.72e-07	3.23e-12			FUMA lead joint
11	rs117913124	CYP2R1	14900931	G	A	0.0278498	-0.335733	0.00625344	-14.2799	-0.335331	0.00625335	-0.0016749	8.97e-05	0	7.09e-78	0	-0.227491	1.89e-90	GCTA-COJO marginal ;FUMA lead interaction
11	rs117953880	PSMA1	14649045	G	A	0.0214951	-0.0396976	0.0070959	-1.8054	-0.0397182	0.00709495	-0.0004279	9.75e-05	2.21e-08	1.14e-05	1.99e-14			FUMA lead joint
11	rs118051233	SPON1	14082749	C	T	0.0267955	0.0322043	0.00661958	1.489	0.0320248	0.00664148	0.00018234	9.14e-05	1.14e-06	0.0460263	3.8e-08			FUMA lead joint
11	rs118055554	COPB1	14484242	C	T	0.0158462	-0.0401485	0.00806763	-1.8257	-0.0402456	0.00805743	-0.0002176	0.00011022	6.47e-07	0.0483379	3.54e-08			FUMA lead joint
11	rs118071012	PDE3B	14806674	G	C	0.034202	0.048572	0.00585796	2.2542	0.0488001	0.00584722	0.00037703	8.02e-05	1.12e-16	2.62e-06	1.65e-25			FUMA lead joint
11	rs118114219	INSC	15185897	C	T	0.0105433	-0.0618672	0.0101219	-2.7994	-0.0619103	0.0101169	-0.0002211	0.00013844	9.83e-10	0.110202	1.66e-10			FUMA lead joint
11	rs11826356	PSMA1	14550516	C	T	0.0174473	0.0565499	0.00857712	2.6293	0.0567551	0.00856691	0.00051768	0.00011755	4.31e-11	1.06e-05	5.04e-18			FUMA lead joint
11	rs12224205	NADSYN1; MIR6754	71180992	A	G	0.172584	-0.10233	0.00277446	-4.5878	-0.102356	0.00277814	5.83e-05	3.79e-05	8.68e-298	0.124254	6.5e-302			FUMA lead joint
11	rs12280456	UVRAG	75569093	T	C	0.0879656	0.0219272	0.00368374	1.0114	0.0219332	0.0036821	4.22e-05	5.04e-05	2.64e-09	0.402381	1.58e-09	0.0227479	6.63e-10	GCTA-COJO marginal
11	rs12361614	SPON1	14129841	T	C	0.0322724	-0.0489502	0.00598741	-2.2215	-0.0488453	0.00599329	-0.0002867	8.34e-05	2.95e-16	0.00058518	7.4e-21			FUMA lead joint
11	rs12721030	APOC3; APOA1; APOA1-AS	116705278	C	T	0.192257	-0.0199399	0.00265655	-0.911	-0.0199391	0.0026569	-1.79e-05	3.64e-05	6.1e-14	0.622199	6.18e-14			FUMA lead joint
11	rs12721041	APOA4	116693871	C	T	0.0163094	-0.0468211	0.008183	-2.1259	-0.0466007	0.0082164	-0.0001756	0.00011281	1.05e-08	0.119645	1.05e-09			FUMA lead joint
11	rs12786114	PSMA1	14616764	G	C	0.101079	-0.0388211	0.00336789	-1.7659	-0.0388205	0.00336791	-0.0003004	4.63e-05	9.67e-31	8.73e-11	5.07e-48			FUMA lead interaction
11	rs12788084	LINC02751	15620078	A	G	0.213008	0.0154915	0.00254416	0.7135	0.0154941	0.0025435	3.13e-05	3.48e-05	1.14e-09	0.369166	5.69e-10			FUMA lead joint
11	rs12792987	INSC	15131899	C	T	0.0691507	0.0371807	0.00415256	1.721	0.0371788	0.00415263	0.00035632	5.65e-05	3.44e-19	2.9e-10	1.63e-34			FUMA lead joint ;FUMA lead interaction
11	rs12795794	PDE3B	14846873	A	G	0.410178	-0.0639821	0.00208521	-2.8937	-0.063977	0.00208527	-0.0004987	2.86e-05	9.38e-207	5.2e-68	0	-0.0858781	0	GCTA-COJO marginal
11	rs12803256	ACTE1P	71132868	A	G	0.778245	0.102872	0.00252632	4.8345	0.10289	0.00252953	-4.29e-05	3.45e-05	0	0.213945	0	0.0673463	2.48e-59	GCTA-COJO marginal
11	rs138049692	PDE3B	14838394	A	G	0.0717996	0.044908	0.00412458	2.0824	0.0448559	0.0041268	0.00031426	5.62e-05	1.32e-27	2.22e-08	7.63e-42			FUMA lead interaction
11	rs138239596	PSMA1	14592032	G	T	0.0106109	-0.0525028	0.0101719	-2.3808	-0.0524232	0.0101788	-0.000367	0.0001391	2.45e-07	0.00833923	7.63e-10			FUMA lead joint
11	rs142023253		13958982	G	A	0.0874652	0.0358539	0.00373246	1.6591	0.0359044	0.00372963	0.00020702	5.09e-05	7.55e-22	4.77e-05	9.15e-30			FUMA lead joint
11	rs142369684	SPON1-AS1; SPON1	14280765	G	A	0.033013	-0.0599631	0.00570842	-2.7145	-0.0600558	0.00570389	-0.0003087	7.84e-05	8.25e-26	8.23e-05	9.59e-33			FUMA lead joint
11	rs143488652	PTH	13508611	A	G	0.0148517	-0.0544543	0.00864809	-2.4682	-0.0548921	0.00862426	-0.0003633	0.00011891	3.04e-10	0.0022485	3.37e-13			FUMA lead joint
11	rs143640935	SPON1	14011706	C	T	0.0499906	-0.0614567	0.00476888	-2.7811	-0.0613514	0.00477213	-0.000404	6.57e-05	5.33e-38	7.9e-10	2.45e-53			FUMA lead interaction
11	rs145117134	CALCA; CALCB	14987887	A	G	0.0133231	0.0619543	0.00945169	2.8842	0.0621857	0.00941907	0.00018809	0.0001289	5.57e-11	0.144514	6.43e-12			FUMA lead joint
11	rs146128209	PDE3B	14683683	A	G	0.0721527	-0.0447618	0.00392869	-2.0334	-0.0446247	0.00393373	-0.0003131	5.39e-05	4.5e-30	6.46e-09	3.42e-44			FUMA lead interaction
11	rs146442348	PSMA1	14649041	T	A	0.0153168	0.0615649	0.00857655	2.8658	0.0613737	0.00859474	0.00027963	0.00011657	7.06e-13	0.0164462	1.39e-15			FUMA lead joint
11	rs146580671	CYP2R1	14909685	A	G	0.0140238	-0.0384781	0.00873334	-1.7504	-0.0386568	0.00872113	-0.0003658	0.00012105	1.05e-05	0.00251546	1.77e-08			FUMA lead joint
11	rs147408527	SHANK2	70529949	C	T	0.0270928	0.0395317	0.00640988	1.8308	0.03937	0.00638843	-0.000155	8.74e-05	6.95e-10	0.0761464	5.28e-09			FUMA lead joint
11	rs147711692		14919359	G	A	0.0176773	-0.0357357	0.00764371	-1.6267	-0.0357351	0.00764375	-0.0003196	0.00010521	2.94e-06	0.00238203	4.14e-09			FUMA lead joint
11	rs148497819	SPON1	14136727	C	T	0.0109233	0.0528837	0.0104719	2.4568	0.052871	0.0104736	0.00024113	0.00014113	4.42e-07	0.0875387	3.74e-08			FUMA lead joint
11	rs1528656	SPON1	13992171	C	T	0.200292	0.0252322	0.0026017	1.1648	0.0251991	0.00260401	0.00011557	3.56e-05	3.07e-22	0.00116394	6.87e-28			FUMA lead joint
11	rs1623797		116560447	T	C	0.524894	-0.0125083	0.00208499	-0.5724	-0.0125126	0.00208445	-4.85e-05	2.86e-05	1.98e-09	0.0896159	1.38e-10			FUMA lead joint
11	rs1660878		71082119	T	C	0.334025	0.0149869	0.00219841	0.6902	0.0149964	0.00219701	4.52e-05	3.01e-05	9.29e-12	0.132984	6.52e-13	0.0126652	8.56e-09	GCTA-COJO marginal
11	rs16930609	CYP2R1	14915908	A	C	0.0872844	0.0532776	0.00376493	2.4753	0.0533634	0.00376176	0.00031344	5.12e-05	1.84e-45	9.26e-10	3.13e-64			FUMA lead joint
11	rs17475467	COPB1	14485640	C	T	0.0531723	0.0530288	0.00483691	2.4636	0.0529485	0.00484025	0.00036861	6.6e-05	5.73e-28	2.34e-08	6.59e-42			FUMA lead interaction
11	rs1790309	ACTE1P	71109015	G	A	0.0610853	-0.0481525	0.00435252	-2.1857	-0.048146	0.00435892	-1.4e-05	5.98e-05	1.89e-28	0.814734	4.29e-29			FUMA lead joint
11	rs1792325	ACTE1P	71113304	C	T	0.391819	-0.0265757	0.00213011	-1.2123	-0.0265751	0.00212981	1.32e-05	2.92e-05	1.01e-35	0.650806	1.08e-35			FUMA lead joint
11	rs1792556	INSC	15244521	T	G	0.400079	0.0147153	0.00212938	0.6776	0.014716	0.00212927	4.13e-05	2.91e-05	4.83e-12	0.156411	3.84e-13			FUMA lead joint
11	rs1872285		15665052	G	A	0.207553	0.0167667	0.00255134	0.7725	0.0167417	0.00255354	9.05e-05	3.49e-05	4.97e-11	0.00952318	6.4e-14			FUMA lead joint
11	rs188480917	PDE3B	14785870	C	G	0.0108624	-0.33142	0.00988735	-14.1101	-0.331918	0.00988766	-0.0016243	0.00014283	2.49e-246	5.74e-30	5.65e-272	-0.131215	1.77e-23	GCTA-COJO marginal
11	rs188989624	PDE3B; MORF4L1P3*	14691148	C	T	0.0152295	-0.0453148	0.00879955	-2.0582	-0.0457833	0.00877031	-0.0004005	0.00012114	2.61e-07	0.00094595	6.58e-11			FUMA lead joint
11	rs1919309	SPON1	14029854	T	C	0.509529	0.0214858	0.0020827	0.991	0.0214802	0.0020829	0.00017724	2.85e-05	5.95e-25	5.34e-10	3.26e-40			FUMA lead joint ;FUMA lead interaction
11	rs1945597	INSC	15171373	A	G	0.310964	-0.0107527	0.00224172	-0.4923	-0.0107695	0.00224058	-9.99e-05	3.07e-05	1.61e-06	0.00115265	5.71e-10			FUMA lead joint
11	rs201177618	MGAT4C	71227561	G	A	0.833787	0.109512	0.00281117	5.1545	0.109552	0.00281757	-5.4e-05	3.85e-05	0	0.160263	0	0.0498438	3.34e-27	GCTA-COJO marginal
11	rs2097164	INSC	15144391	C	T	0.163375	-0.0133402	0.00279091	-0.6104	-0.0133625	0.00278965	-0.0001425	3.83e-05	1.75e-06	0.00020016	9.11e-11			FUMA lead joint
11	rs2186773	KRTAP5-7; NADSYN1	71235194	T	C	0.960991	0.0981171	0.00539152	4.606	0.0981381	0.0054176	-1.27e-05	7.41e-05	5.31e-74	0.863961	2.05e-75			FUMA lead joint
11	rs2282529	NPAS4	66184140	G	A	0.442291	0.0104054	0.00209252	0.4787	0.0104043	0.00209264	5.87e-05	2.87e-05	6.6e-07	0.0405799	2.2e-08			FUMA lead joint
11	rs2597190	COPB1	14510851	A	G	0.253237	0.0503844	0.00242945	2.3393	0.0504579	0.00242759	0.00028842	3.32e-05	1.54e-95	3.61e-18	2.31e-134			FUMA lead interaction
11	rs2654515	LINC02548	13840957	C	T	0.363495	0.0117616	0.00215724	0.5413	0.0117548	0.00215839	4e-05	2.95e-05	4.98e-08	0.175313	1.06e-08			FUMA lead joint
11	rs2847500	POU2F3	120114421	G	A	0.123361	-0.0209423	0.00315965	-0.9565	-0.0209409	0.00316042	-1.73e-05	4.33e-05	3.4e-11	0.69008	5.01e-11	-0.0209851	3.11e-11	GCTA-COJO marginal ;FUMA lead joint
11	rs297357	SOX6	16344126	T	G	0.631984	0.0120943	0.00216115	0.5566	0.01209	0.00216167	5.42e-05	2.96e-05	2.19e-08	0.0666792	1.11e-09			FUMA lead joint
11	rs35044766	SOX6; C11orf58*	16681379	T	C	0.0243084	-0.0518659	0.00677486	-2.3523	-0.0520791	0.00675776	-0.0002069	9.34e-05	1.92e-14	0.026721	2.06e-16			FUMA lead joint
11	rs35796282	PSMA1	14590593	C	T	0.0772221	-0.0433899	0.00382764	-1.9717	-0.0435252	0.00382334	-0.0003699	5.25e-05	8.71e-30	1.85e-12	9.4e-50			FUMA lead interaction
11	rs36037455	RRAS2	14310017	C	T	0.0167747	-0.112935	0.00793702	-5.0511	-0.112961	0.00793537	-0.0002969	0.00011015	6.06e-46	0.00702546	1.08e-50			FUMA lead joint
11	rs3935919	SPON1	14213210	G	C	0.441335	-0.0329522	0.0020942	-1.5009	-0.0328963	0.002096	-0.0001983	2.87e-05	8.7e-56	4.73e-12	3.86e-79			FUMA lead joint
11	rs41347850	ACTE1P	71100893	C	T	0.209968	0.0349966	0.0025517	1.6191	0.0350163	0.00254904	5.81e-05	3.49e-05	8.25e-43	0.0953508	7.56e-47			FUMA lead joint
11	rs5092	APOA4	116693464	C	T	0.845492	0.0188596	0.00287238	0.8693	0.018844	0.00287394	8.48e-05	3.94e-05	5.17e-11	0.0314685	5.9e-13			FUMA lead joint
11	rs560809041	PSMA1	14597506	T	C	0.0236797	-0.0415267	0.00697677	-1.8878	-0.0416216	0.00697208	-0.0004571	9.57e-05	2.65e-09	1.79e-06	3.14e-17			FUMA lead joint
11	rs56155124	RRAS2	14333937	A	G	0.0482817	-0.0334688	0.00482494	-1.5243	-0.03364	0.00481528	-0.0002616	6.61e-05	4.02e-12	7.65e-05	3.5e-18			FUMA lead joint
11	rs567258636	CALCA; CALCB	14998207	A	AGC	0.047008	0.0508107	0.00514499	2.3593	0.0509585	0.00513685	0.00028393	7.02e-05	5.3e-23	5.25e-05	6.28e-31			FUMA lead joint
11	rs576128895	PDE3B	14819140	C	G	0.0115431	-0.329068	0.00948172	-14.0173	-0.328933	0.00948169	-0.001642	0.00013693	6.5e-264	3.97e-33	6.56e-293			FUMA lead joint
11	rs577185477	PSMA1	14612563	T	C	0.0118608	-0.361457	0.00995491	-15.286	-0.360664	0.00995535	-0.0017282	0.0001419	1.15e-288	4.02e-34	6.87e-302	-0.163224	2.28e-36	GCTA-COJO marginal
11	rs61881702		13650719	C	T	0.285119	-0.0118358	0.00230061	-0.5417	-0.0118322	0.00230094	-7.59e-05	3.15e-05	2.68e-07	0.0160465	2.43e-09			FUMA lead joint
11	rs6486229	INSC	15246992	G	A	0.034481	0.0419486	0.00572409	1.9439	0.0419118	0.00573087	0.00010427	7.79e-05	2.33e-13	0.180941	1.19e-14			FUMA lead joint
11	rs67194931	LINC02751	15570571	C	T	0.191257	0.0170612	0.00266653	0.7861	0.0170599	0.00266702	2.19e-05	3.66e-05	1.57e-10	0.54942	1.63e-10			FUMA lead joint
11	rs67609747		15125750	T	C	0.109628	-0.0168116	0.00329235	-0.7686	-0.0167586	0.00329693	-0.0001182	4.51e-05	3.29e-07	0.00880984	1.27e-09			FUMA lead joint
11	rs7119081	SPON1	14220811	A	G	0.441156	-0.032927	0.00209528	-1.4998	-0.0328706	0.0020971	-0.0001984	2.87e-05	1.2e-55	4.67e-12	5.46e-79			FUMA lead interaction
11	rs72866464		14445366	G	A	0.113267	-0.0464478	0.00321256	-2.1091	-0.0463611	0.00321532	-0.0002891	4.43e-05	2.23e-47	6.75e-11	1.33e-66			FUMA lead joint ;FUMA lead interaction
11	rs72872057	CALCB	14963144	A	G	0.0530596	0.0218675	0.00469974	1.0087	0.0219471	0.00469346	0.00018411	6.44e-05	3.27e-06	0.00423908	5.91e-09			FUMA lead joint
11	rs73418685	CALCB	14923245	G	A	0.0582209	0.0580546	0.00460904	2.7002	0.0578041	0.00461603	0.00049347	6.3e-05	2.23e-36	4.81e-15	1.72e-60			FUMA lead interaction
11	rs7483073	SPON1	14204225	A	G	0.105094	0.0487757	0.00346337	2.2638	0.048787	0.00346267	0.00017618	4.72e-05	4.81e-45	0.00018678	5.15e-55			FUMA lead joint
11	rs77073138	DHCR7	71140784	T	C	0.0166514	-0.108742	0.00837852	-4.8682	-0.10876	0.00838905	4.24e-05	0.00011546	1.62e-38	0.713245	1.28e-38			FUMA lead joint
11	rs772276478		14693575	AT	A	0.585277	0.0627193	0.00208485	2.9203	0.06273	0.00208471	0.00048561	2.86e-05	7.98e-199	1.38e-64	3.85e-302			FUMA lead joint
11	rs78252146	LINC02548	13848599	T	G	0.0180009	-0.079247	0.00788812	-3.5717	-0.0793074	0.00788369	-0.0002959	0.00011034	9.53e-24	0.00732602	1.43e-27			FUMA lead joint
11	rs78708688		14410696	C	T	0.0171205	0.0432006	0.00813728	2.0025	0.0432616	0.00813162	0.00025521	0.00011143	1.1e-07	0.0220035	1.61e-09			FUMA lead joint
11	rs79296061	LINC02548	13811857	G	A	0.0434956	0.0274918	0.00512629	1.2697	0.0276653	0.00511403	0.00021228	6.96e-05	8.19e-08	0.00230203	4.65e-11			FUMA lead joint
11	rs79966935	PSMA1	14540827	C	T	0.0452516	0.0504317	0.00511899	2.3415	0.0501542	0.0051392	0.00023531	7e-05	6.73e-23	0.00077122	2.79e-29			FUMA lead joint
11	rs881930		76484241	G	A	0.172525	0.0222432	0.0027574	1.0261	0.0222469	0.00275679	4.96e-05	3.78e-05	7.22e-16	0.188923	5.35e-17			FUMA lead joint
11	rs964184	ZPR1; BUD13-DT	116648917	G	C	0.869083	0.0400935	0.00309805	1.8571	0.0400758	0.00310092	5.76e-05	4.27e-05	2.62e-38	0.176719	4.8e-41	0.0401151	2.5e-38	GCTA-COJO marginal ;FUMA lead joint
12	rs10859995	HAL	96375682	T	C	0.583503	-0.039148	0.00210484	-1.7806	-0.0391454	0.0021042	2.65e-05	2.88e-05	3.27e-77	0.357191	3.23e-78	-0.0336998	1.75e-49	GCTA-COJO marginal ;FUMA lead joint
12	rs11058236		122639799	G	A	0.643243	-0.0035795	0.00217515	-0.1641	-0.003631	0.00217717	0.00016474	2.98e-05	0.0998448	3.3e-08	2.11e-07			FUMA lead interaction
12	rs12307364	HAL	96382938	C	T	0.240293	0.0164074	0.00242825	0.7559	0.0164076	0.00242849	-7.32e-06	3.32e-05	1.41e-11	0.825561	5.08e-11			FUMA lead joint
12	rs2060545	LINC02410; SNRPF-DT	96215328	A	T	0.85246	-0.0180557	0.00292765	-0.8252	-0.0180656	0.00293129	2.51e-05	4.02e-05	6.95e-10	0.532602	3.99e-09			FUMA lead joint
12	rs4149056	SLCO1B1	21331549	T	C	0.150307	-0.0211608	0.00290512	-0.9665	-0.02116	0.00290543	-2.44e-05	4e-05	3.24e-13	0.542521	2.07e-13	-0.0213187	2.18e-13	GCTA-COJO marginal ;FUMA lead joint
12	rs7304561	LRP6	12422405	A	G	0.35297	-0.011748	0.00217793	-0.5377	-0.011745	0.00217726	3.03e-05	2.98e-05	6.89e-08	0.309758	4.7e-07	-0.0119068	4.59e-08	GCTA-COJO marginal
12	rs7308555	HAL	96382315	C	G	0.181085	-0.035098	0.0027232	-1.5979	-0.0351076	0.00272116	-3.82e-05	3.74e-05	5.22e-38	0.306171	3.39e-40	-0.0184421	3.93e-10	GCTA-COJO marginal
12	rs74620184	LTA4H; HAL	96390890	G	A	0.0457258	-0.0329796	0.00498351	-1.5022	-0.0329767	0.00498949	-7.57e-06	6.86e-05	3.65e-11	0.912111	8.12e-11			FUMA lead joint
14	rs12147280	YTHDF2P1	39680788	A	G	0.259797	-0.007468	0.00237009	-0.3422	-0.0074444	0.00237097	-0.0001938	3.25e-05	0.00162743	2.64e-09	5.43e-13			FUMA lead joint ;FUMA lead interaction
14	rs3742463	KLC1	104095769	G	T	0.699847	-0.0126324	0.0022702	-0.5781	-0.0126319	0.00226988	9.45e-06	3.12e-05	2.63e-08	0.761973	1.23e-07	-0.0126324	2.63e-08	GCTA-COJO marginal
14	rs8018720	SEC23A	39556185	G	C	0.823459	-0.0293148	0.00275434	-1.3364	-0.0293873	0.00275172	-0.0002247	3.76e-05	1.88e-26	2.36e-09	5.16e-41	-0.0293148	1.91e-26	GCTA-COJO marginal ;FUMA lead joint
14	rs8022510	SEC23A	39531992	G	C	0.823615	-0.0289447	0.00275983	-1.3196	-0.0290212	0.00275711	-0.0002292	3.77e-05	9.82e-26	1.2e-09	1.4e-40			FUMA lead interaction
15	rs11071371	ALDH1A2	58576226	C	T	0.130459	0.0182826	0.00308951	0.8426	0.0182761	0.00309253	2.04e-05	4.22e-05	3.27e-09	0.629437	4.61e-09			FUMA lead joint
15	rs11073338		38867413	T	G	0.522346	0.0114838	0.00208031	0.5284	0.0114825	0.00208005	-3.07e-05	2.85e-05	3.39e-08	0.280653	2.39e-07	0.0114838	3.39e-08	GCTA-COJO marginal
15	rs17765311		63789952	A	C	0.344184	-0.0154911	0.00218852	-0.7084	-0.015487	0.00218956	-2.61e-05	3e-05	1.46e-12	0.384124	6.18e-13	-0.0153235	2.54e-12	GCTA-COJO marginal ;FUMA lead joint
15	rs1800588	LIPC; ALDH1A2; LIPC-AS1	58723675	C	T	0.21483	-0.0310181	0.00253144	-1.4135	-0.0310181	0.00253143	1.66e-06	3.47e-05	1.62e-34	0.961787	5.18e-35	-0.0316046	9.85e-36	GCTA-COJO marginal ;FUMA lead joint
15	rs261291	ALDH1A2	58680178	T	C	0.356028	-0.0247447	0.00216786	-1.1292	-0.0247445	0.00216781	2.31e-05	2.98e-05	3.55e-30	0.438039	1.08e-29	-0.0254363	9.2e-32	GCTA-COJO marginal ;FUMA lead joint
15	rs325386	MEF2A	100235592	G	T	0.279978	-0.0131573	0.00232337	-0.602	-0.013181	0.00232176	-0.0001029	3.18e-05	1.49e-08	0.00120864	2.76e-12	-0.0131573	1.49e-08	GCTA-COJO marginal
15	rs325412	MEF2A	100245859	T	C	0.289757	-0.0129627	0.00230289	-0.5932	-0.0129865	0.00230136	-0.0001075	3.15e-05	1.81e-08	0.00064756	1.52e-12			FUMA lead joint
15	rs4886869		77799657	A	G	0.609629	-0.0117597	0.00212609	-0.5383	-0.0117548	0.00212543	4.88e-05	2.91e-05	3.18e-08	0.093561	2.05e-07	-0.0117597	3.19e-08	GCTA-COJO marginal
15	rs8042174	ALDH1A2	58685970	T	C	0.104973	0.0198897	0.00342248	0.917	0.0199009	0.00342636	-3.01e-05	4.69e-05	6.19e-09	0.520804	3.73e-08			FUMA lead joint
16	16:30993968_TCAGGAGAGGGTCCTTCCG_T		30993968	TCAGGAGAGGGTCCTTCCG	T	0.391594	0.0127259	0.00213113	0.5858	0.0127271	0.00213123	-8.53e-05	2.92e-05	2.35e-09	0.00342305	4.61e-09	0.0127259	2.36e-09	GCTA-COJO marginal
16	rs11542462	SDR42E1	82033810	G	A	0.134348	-0.0234799	0.0030471	-1.0718	-0.0234937	0.00305184	2.6e-05	4.17e-05	1.3e-14	0.532772	7.54e-14	-0.0234799	1.31e-14	GCTA-COJO marginal ;FUMA lead joint
16	rs12720922	CETP	57000885	G	A	0.18325	0.0214415	0.00269626	0.9889	0.021438	0.00269564	-4.6e-05	3.69e-05	1.83e-15	0.212198	1.62e-14			FUMA lead joint
16	rs3764261	CETP	56993324	C	A	0.324386	-0.0172603	0.00221999	-0.789	-0.0172622	0.00221942	-2.14e-05	3.05e-05	7.55e-15	0.483414	4.03e-15			FUMA lead joint
16	rs7499892	CETP	57006590	C	T	0.179034	0.0216284	0.00271776	0.9976	0.0216208	0.00271655	-5.21e-05	3.72e-05	1.75e-15	0.161117	1.65e-14	0.0216284	1.76e-15	GCTA-COJO marginal
16	rs9926533	STX1B	31014179	C	T	0.376368	0.0127097	0.00214679	0.585	0.0127157	0.00214721	-9.21e-05	2.94e-05	3.21e-09	0.00171596	4.16e-09			FUMA lead joint
17	rs10153240	WIPI1	66433456	C	G	0.492636	0.0129383	0.00208176	0.5956	0.0129375	0.0020822	1.12e-05	2.85e-05	5.13e-10	0.694839	7.92e-10	0.0129383	5.14e-10	GCTA-COJO marginal ;FUMA lead joint
17	rs61003750		40793128	G	C	0.309639	-0.01232	0.00225522	-0.5638	-0.0123098	0.00225416	6.53e-05	3.09e-05	4.68e-08	0.0345106	2.16e-07	-0.01232	4.69e-08	GCTA-COJO marginal
18	18:57903186_CT_C		57903186	CT	C	0.267952	-0.0139218	0.00235445	-0.6369	-0.013922	0.00235358	-1.41e-06	3.22e-05	3.36e-09	0.965023	9.97e-09	-0.0138398	4.16e-09	GCTA-COJO marginal
18	rs10438978		47158186	T	C	0.817866	-0.0150569	0.00270575	-0.6886	-0.0150736	0.00270277	-4.56e-05	3.7e-05	2.62e-08	0.218257	7.66e-09			FUMA lead joint
18	rs16961673	DSG1	28917050	A	G	0.0647669	-0.0271102	0.00421425	-1.2365	-0.0270485	0.00422504	-7.11e-05	5.77e-05	1.25e-10	0.217325	3.14e-11			FUMA lead joint
18	rs2037511	SERPINB11	61366207	G	A	0.165504	0.0166052	0.0027977	0.765	0.0166051	0.00279774	2.52e-05	3.84e-05	2.93e-09	0.512294	2.75e-09	0.0165081	3.63e-09	GCTA-COJO marginal ;FUMA lead joint
18	rs4121823		47144223	T	A	0.842359	-0.016877	0.00288079	-0.7716	-0.0168807	0.00287831	-1.28e-05	3.94e-05	4.67e-09	0.744913	8.6e-09	-0.016877	4.68e-09	GCTA-COJO marginal
18	rs590215		57904088	C	T	0.267602	-0.013902	0.0023519	-0.636	-0.0139026	0.00235101	-4.45e-06	3.22e-05	3.4e-09	0.889979	8.79e-09			FUMA lead joint
18	rs8091117	DSG1; DSG1-AS1	28919794	C	A	0.0648554	-0.0272396	0.00421188	-1.2424	-0.0271854	0.00422251	-6.33e-05	5.76e-05	9.97e-11	0.271702	3.52e-11	-0.0272396	1e-10	GCTA-COJO marginal
19	rs10426	KLK10; KLK9	51517798	G	A	0.21379	0.022106	0.00253973	1.0197	0.022105	0.00254081	6.6e-06	3.48e-05	3.2e-18	0.849435	3.64e-18	0.0224242	1.07e-18	GCTA-COJO marginal ;FUMA lead joint
19	rs111741240		48402238	G	A	0.0194719	0.0483542	0.00792472	2.244	0.0483341	0.00793039	8.11e-05	0.0001081	1.05e-09	0.452916	9.45e-10			FUMA lead joint
19	rs11670965	BSPH1	48468770	A	G	0.668615	0.0121638	0.0022096	0.5598	0.0121687	0.00220843	2.72e-05	3.02e-05	3.69e-08	0.369062	2.62e-08			FUMA lead joint
19	rs142158911	SMARCA4	11190534	G	A	0.117577	0.0243173	0.00324156	1.1223	0.0243197	0.00324626	-5.01e-06	4.43e-05	6.3e-14	0.909903	1.75e-13	0.0242332	7.79e-14	GCTA-COJO marginal ;FUMA lead joint
19	rs157580	NECTIN2; TOMM40	45395266	G	A	0.604121	-0.0142927	0.00211977	-0.6538	-0.0142962	0.00211863	-2e-05	2.9e-05	1.56e-11	0.491332	1.14e-11			FUMA lead joint
19	rs182611493	MAU2	19458388	A	G	0.0126637	0.0642513	0.00987712	2.9927	0.0642581	0.00987419	7.32e-05	0.0001348	7.77e-11	0.586956	6.88e-11	0.0676629	7.55e-12	GCTA-COJO marginal
19	rs187429064	TM6SF2	19380513	A	G	0.0135555	0.0610606	0.00938255	2.842	0.0610422	0.00938726	0.00011589	0.00012834	7.62e-11	0.366531	3.1e-11			FUMA lead joint
19	rs200210321	SUGP1	19393890	A	AG	0.0748574	0.035419	0.00398159	1.6388	0.0354166	0.00398241	3.31e-05	5.46e-05	5.8e-19	0.544231	2.93e-19	0.0357585	2.81e-19	GCTA-COJO marginal ;FUMA lead joint
19	rs212100	SULT2A1	48376995	T	C	0.83557	-0.0600192	0.0028205	-2.717	-0.0600249	0.00281885	-2.9e-05	3.86e-05	1.75e-100	0.452232	1.02e-105	-0.0599139	5.3e-100	GCTA-COJO marginal ;FUMA lead joint
19	rs2972515		48464978	A	G	0.607613	0.0243327	0.00213246	1.123	0.0243285	0.00213315	3.84e-05	2.92e-05	3.7e-30	0.188721	2.96e-32			FUMA lead joint
19	rs56660246		48354199	C	CA	0.331643	-0.0204984	0.00221613	-0.9364	-0.0205018	0.00221547	-3.56e-05	3.03e-05	2.25e-20	0.24023	1.11e-21			FUMA lead joint
19	rs584007	APOE; APOC1	45416478	A	G	0.641616	-0.0127076	0.00216901	-0.5815	-0.0127129	0.00216799	-3.41e-05	2.97e-05	4.66e-09	0.250947	1.49e-09	-0.0175592	2.93e-15	GCTA-COJO marginal
19	rs7412	APOE	45412079	C	T	0.0829953	0.0294507	0.00376194	1.3608	0.0294822	0.00376939	-5.18e-05	5.13e-05	4.93e-15	0.312931	3.42e-14	0.0363623	4.36e-21	GCTA-COJO marginal ;FUMA lead joint
20	rs13041834		52703284	T	C	0.523346	-0.0127603	0.00207867	-0.5839	-0.01276	0.0020786	3.1e-05	2.84e-05	8.32e-10	0.275952	6.34e-09			FUMA lead joint
20	rs1570669	CYP24A1	52774427	A	G	0.342508	0.0191795	0.00219303	0.8841	0.0191794	0.00219239	-8.88e-08	3e-05	2.22e-18	0.997636	3.57e-18			FUMA lead joint
20	rs1841850		52718179	A	C	0.113646	0.0258981	0.00329214	1.1957	0.0258972	0.00328978	-3.83e-06	4.51e-05	3.64e-15	0.932328	8.91e-15			FUMA lead joint
20	rs2762942	CYP24A1	52788925	G	A	0.945156	0.0484061	0.00457799	2.2464	0.0484235	0.00458261	-5.39e-05	6.29e-05	3.95e-26	0.391802	1.53e-25	0.0503619	7.94e-28	GCTA-COJO marginal ;FUMA lead joint
20	rs6013892		52724216	C	A	0.0680778	0.0271859	0.00411631	1.2555	0.0271998	0.0041103	2.77e-05	5.6e-05	3.99e-11	0.621055	4.76e-11	0.0304631	1.83e-13	GCTA-COJO marginal
20	rs6123359		52714706	A	G	0.105327	0.0311162	0.00341672	1.4383	0.0311105	0.00341826	3.72e-05	4.68e-05	8.47e-20	0.426694	1.73e-20	0.0267966	8.38e-15	GCTA-COJO marginal ;FUMA lead joint
20	rs8121940		52742306	C	G	0.195343	-0.035585	0.00261708	-1.6199	-0.0355877	0.00261794	2.43e-05	3.57e-05	4.16e-42	0.495962	4.59e-42	-0.0366903	7e-44	GCTA-COJO marginal ;FUMA lead joint
21	rs2229742	NRIP1	16339172	G	C	0.103616	-0.0233245	0.00341035	-1.0648	-0.0232926	0.0034148	-7.23e-05	4.67e-05	7.96e-12	0.121079	5.99e-13	-0.0233245	7.98e-12	GCTA-COJO marginal ;FUMA lead joint
22	rs2074735	PLA2G3	31535872	G	C	0.0635678	0.0236436	0.00428262	1.091	0.0236657	0.00428542	-9.94e-05	5.86e-05	3.37e-08	0.0894892	2.09e-07	0.0236436	3.38e-08	GCTA-COJO marginal

## Sheet: S6_replication
Table S6: Results of the replication analysis (marginal, interaction, joint tests applied in GEM) in three replication cohorts European UKB, LURIC, and ORCADES, based on the significant independent variants identified in the main White British analysis. As in the discovery cohort, to minimize inflation of test statistics, robust p-value and standard error (SE) estimates are reported. Two-sided p-…
		p.binom test for same sign of effect estimates with White British [p-value]						Correlation with White British effect estimates (significant correlations in bold)				P-value legend
												<5e-8
		EUR UKB	LURIC	ORCADES				EUR UKB	LURIC	ORCADES		<0.00016
	Marginal (Beta_marginal)	91% [2.99e-19]	53% [0.6718]	67% [0.0008737]			Marginal (Beta_marginal)	0.96	0.76	0.5		<0.05
	Joint (Beta_G)	96% [2.31e-54]	65% [0.3323]	62% [0.0005883]			Joint (Beta_G)	0.93	0.59	0.26
	Interaction (Beta_GxUVB)	85% [0.002577]	63% [0.0006782]	58% [0.6476]			Interaction (Beta_GxUVB)	0.93	0.35	0.16							N nominally significant SNPs per test (p < 0.05)
																	35	7	110					10	1	22					13	1	16
Chr	SNP	Gene	Effect allele	White British UKB (N = 338,977)							genpwr (joint SNPs, test model 2df)	genpwr (marginal SNPs, test model additive)	European UKB (N = 21,875)							LURIC (N = 2,909)							ORCADES (N = 1,875)							Discovery test
				AF	Beta_Marginal	Beta_G	Beta_GxUVB	P_marginal	P_interaction	P_joint	N at p<0.05, power 80%	N at p<0.05, power 80%	AF	Beta_Marginal	Beta_G	Beta_GxUVB	P_marginal	P_interaction	P_joint	AF	Beta_Marginal	Beta_G	Beta_GxUVB	P_marginal	P_interaction	P_joint	AF	Beta_Marginal	Beta_G	Beta_GxUVB	P_marginal	P_interaction	P_joint
1	1:155993709_GT_G		G	0.630861	-0.0133296	-0.013333	3.96e-05	6.6e-10	0.181143	5.23e-09	116362	94842	0.622606	-0.0040138	-0.00409396	0.000116412	0.647623	0.333532	0.603793								0.630784	0.0683687	0.0672595	-0.000383525	0.0265013	0.436272	0.0817786	joint,marginal
1	rs10218712	FOXO6	G	0.308615	0.013318	0.0133135	-3.16e-05	3.48e-09	0.30496	2.53e-08	127371	103692	0.303927	0.0138485	0.0138433	-6.00676e-05	0.13403	0.635343	0.319769	0.316595	-0.00321113	-0.00320778	-6.93042e-05	0.90197	0.808249	0.95709	0.279971	0.0742679	0.0737643	-0.00113017	0.0354132	0.0471976	0.0293875	joint,marginal
1	rs11204743	CTXND2	T	0.331339	-0.0140977	-0.014098	-2.17e-06	1.88e-10	0.942801	4.57e-10	109394		0.339651	-0.00323196	-0.00322293	1.17901e-05	0.713724	0.921881	0.934592	0.320535	0.0558112	0.0563619	-0.000443592	0.0286106	0.119649	0.0411757	0.334884	-0.00667488	-0.0070796	0.000525105	0.837039	0.322081	0.612474	joint
1	rs11204798	PI4KB; RN7SL444P	G	0.766195	0.0139196	0.0139208	8.78e-06	1.52e-08	0.794589	3.4e-08	138762		0.763606	0.00806773	0.00802901	4.22672e-05	0.416446	0.753351	0.634253	0.778284	0.0306712	0.0304255	-0.000518904	0.297007	0.110809	0.209122	0.735679	0.0348347	0.0353886	0.000342279	0.332976	0.561281	0.457096	joint
1	rs112344141	ZBTB7B	G	0.0412352	-0.0310227	-0.0310284	4.62e-05	6.31e-09	0.528224	3.63e-08	126559		0.0399725	-0.0173492	-0.0174081	3.85828e-05	0.421247	0.897954	0.723282	0.0437149	-0.0195666	-0.0179987	0.000313636	0.772305	0.693924	0.896583	0.0475179	0.165354	0.164788	-0.000292007	0.0334382	0.814155	0.103711	joint
1	rs11591147	PCSK9	T	0.0180071	0.0449662	0.0450042	3.36e-05	7.71e-09	0.751708	1.57e-08	134504	109758	0.0198171	-0.0223375	-0.0228519	0.000811275	0.460831	0.0554908	0.146031	0.0127279	0.20354	0.278491	0.0027766	0.0623825	0.0508819	0.0223074	0.0208774	-0.234261	-0.247903	0.00125851	0.035521	0.451337	0.0857447	joint,marginal
1	rs12032307	FLG-AS1	G	0.629628	0.0126409	0.012641	3.16e-07	3.71e-09	0.991409	1.13e-08	129273		0.618565	0.0177136	0.0179561	-0.000256392	0.0409997	0.0301773	0.0239334	0.611111	0.0539805	0.0538282	0.000121217	0.0301291	0.660347	0.0725927	0.615269	0.0646963	0.0636445	0.000377078	0.0474329	0.461633	0.0673403	joint
1	rs12036555		C	0.223874	0.013746	0.0137348	3.55e-05	3.14e-08	0.297076	1.37e-08	146965		0.220097	0.00285407	0.00307831	-0.000145	0.776518	0.287754	0.566963	0.216984	0.0195589	0.0196923	-2.17742e-05	0.488037	0.944773	0.786214	0.249492	0.00145423	0.00132851	-0.000595519	0.967005	0.307341	0.586861	joint
1	rs12123821	FLG-AS1; CCDST	T	0.0481257	0.0726816	0.0726583	-0.000134174	8.88e-51	0.0421129	6.53e-50	19914.8	16213.1	0.0447771	0.0815058	0.081866	-0.000254155	5.41907e-05	0.361181	0.000282933								0.0586437	0.119227	0.120037	-0.000753269	0.0871317	0.525045	0.217716	joint,marginal
1	rs2281718	GALNT2	T	0.613675	0.0129825	0.012967	9.96e-05	1.16e-09	0.000645576	6.59e-14	120843		0.611859	0.0127074	0.0127362	-6.88748e-05	0.140681	0.563373	0.323817	0.598933	0.00437151	0.0045355	-0.000164617	0.855815	0.533019	0.81559	0.634167	-0.0118928	-0.012161	0.000552695	0.699852	0.270762	0.538414	joint
1	rs3101339	NEGR1	C	0.599825	-0.0122111	-0.012209	7.33e-05	8.23e-09	0.0116437	2.68e-08	134635	109642	0.611475	-0.00978373	-0.00984892	0.000173609	0.254647	0.138905	0.224709	0.62737	0.0201894	0.0198311	-0.000194748	0.417758	0.486419	0.588958	0.586384	0.0286802	0.0298305	0.000881168	0.353848	0.0836822	0.0948277	joint,marginal
1	rs35285316		T	0.170436	0.015535	0.0155254	-3.71e-05	1.66e-08	0.325281	1.16e-07		115008	0.16816	0.017635	0.0175843	-0.00025679	0.119139	0.0957539	0.109	0.155567	0.0180567	0.0183593	0.00045703	0.588619	0.209928	0.341616	0.145162	-0.00544438	-0.00613014	-0.000229487	0.901365	0.747252	0.935305	marginal
1	rs35408430	PADI1	T	0.341991	-0.0215352	-0.0215331	-3.74e-05	9.6e-23	0.213979	2.74e-24	46163.9		0.341528	-0.0138006	-0.0138391	-0.000126997	0.118599	0.296919	0.119249	0.349879	-0.0112188	-0.0107476	-0.000334545	0.659644	0.225464	0.386089	0.358321	-0.0525362	-0.0535076	0.000549818	0.0928576	0.281119	0.180467	joint
1	rs3750296	PADI1	C	0.341656	-0.0215257	-0.0215234	-3.45e-05	9.36e-23	0.251439	3.8e-24		37650.9	0.34133	-0.0142317	-0.0142517	-0.000119955	0.107221	0.324115	0.117404	0.349707	-0.0128267	-0.0123713	-0.000333797	0.614554	0.226421	0.370232	0.357702	-0.0519754	-0.0528176	0.000537477	0.096898	0.293636	0.190216	marginal
1	rs41265154	S100A7L2	C	0.0162651	0.0498101	0.0498729	5.61e-05	1.1e-09	0.613949	1.55e-09	121039		0.0166629	0.0452178	0.0444007	-0.000432824	0.159455	0.315878	0.268992	0.00489339	0.0565083	0.0423553	0.0021374	0.763231	0.261684	0.348635	0.0149846	-0.110334	-0.121198	0.0025969	0.469153	0.288957	0.465971	joint
1	rs4845774		C	0.5715	-0.022476	-0.0224722	3.82e-05	8.61e-27	0.184438	6.77e-26	38948.9		0.576508	-0.0182938	-0.01863	0.000367774	0.031866	0.00165951	0.0020318	0.57459	-0.0295283	-0.0292157	0.000145253	0.241517	0.612183	0.47877	0.615468	0.0197047	0.0209146	-0.000507853	0.534964	0.309538	0.541816	joint
1	rs61815559	FLG; FLG-AS1	T	0.0345317	0.081191	0.0811778	-6.67e-05	8.41e-45	0.39743	7.57e-45	21922.1	17852.9	0.0329705	0.0619141	0.0619779	-0.000123093	0.00990251	0.717019	0.035631	0.0179704	0.206524	0.228304	0.0014381	0.022983	0.192213	0.0438835	0.0232021	-0.0217481	-0.0237282	0.00231016	0.835619	0.192236	0.423872	joint,marginal
1	rs6671730	PEX10; RER1	A	0.435893	-0.0117278	-0.0117375	-0.000115991	2.06e-08	5.39e-05	6.39e-14	142200		0.433776	-0.0156793	-0.0155976	-9.27079e-05	0.0671683	0.428083	0.0887992								0.414598	-0.0189038	-0.0187764	-0.00017154	0.570328	0.749516	0.773875	joint
1	rs6672758	GALNT2	T	0.798675	0.0169541	0.016916	8.65e-05	7.14e-11	0.0152164	2.27e-13		84906.2	0.797157	0.00554347	0.00558289	0.000184381	0.599056	0.200612	0.314532	0.790094	0.00552183	0.00438678	-0.000620731	0.848153	0.0433389	0.129882	0.797645	-0.0244085	-0.0244776	-0.000156923	0.527171	0.806865	0.7586	marginal
1	rs6698680	RER1	G	0.465183	-0.0119544	-0.0119609	-0.000103141	9.08e-09	0.000305191	2.4e-13		110376	0.461101	-0.0137018	-0.0136293	-8.57266e-05	0.106941	0.460861	0.145762	0.434775	-0.034231	-0.0341884	0.000112305	0.155155	0.674154	0.352117	0.441331	-0.000986007	-0.00094629	-4.97515e-05	0.976039	0.924419	0.994289	marginal
1	rs7528419	CELSR2; PSRC1	G	0.224719	0.0188107	0.0188074	-9.37e-06	4.3e-14	0.782632	1.5e-13	78167.2	63656.2	0.225417	0.0132791	0.0133076	-4.30076e-05	0.186987	0.757253	0.41628	0.204881	0.0537253	0.0539156	0.000105343	0.0781284	0.756384	0.177282	0.254827	0.0349834	0.0339151	0.000865989	0.294536	0.122342	0.117659	joint,marginal
1	rs75360998	PIP5K1A	A	0.0196901	0.0683535	0.0681321	-0.000141818	7.82e-20	0.166679	6.32e-19	53759.3		0.0199543	0.00901417	0.00898913	-6.01066e-05	0.767961	0.886275	0.952432	0.0103039	0.203398	0.200861	-0.00013188	0.0787358	0.914814	0.146725	0.0161119	-0.173615	-0.168298	0.000869124	0.142071	0.69717	0.313893	joint
1	rs765974791		T	0.638498	-0.0195966	-0.0195967	-2.71e-06	2.23e-19	0.927826	2.79e-19	54341.7	44269.7	0.63852	-0.0286349	-0.0285983	3.65065e-05	0.00104386	0.758605	0.00428503															joint,marginal
1	rs76798800	DCST2; ZBTB7B	T	0.267233	-0.012264	-0.0122594	-2.03e-05	1.8e-07	0.528199	2.42e-07		133243	0.270745	-0.016006	-0.0160103	-4.89314e-05	0.0907307	0.705026	0.179617	0.247637	-0.0241077	-0.0237375	0.000135232	0.408773	0.676411	0.676896	0.287459	0.000308222	-0.000227578	0.000269848	0.992623	0.620605	0.879347	marginal
1	rs80106338	LCE5A; CRCT1*	T	0.0697673	-0.0256928	-0.0256678	3.72e-05	4.46e-10	0.508416	2.76e-09	112660		0.0720914	-0.0369029	-0.0368667	-9.81746e-05	0.0238606	0.656051	0.0467374								0.0649673	0.097044	0.100959	0.000725115	0.186813	0.561575	0.318744	joint
1	rs867772	MTARC1	G	0.684118	-0.0133842	-0.0133763	4.63e-05	2.07e-09	0.130181	1.57e-08	124584	101372	0.683179	-0.00204319	-0.00211396	-0.000344763	0.821757	0.00532042	0.0143854	0.681233	-0.00490565	-0.00517712	-0.000205222	0.85073	0.475264	0.750471	0.676389	-0.0349891	-0.0350016	-2.24912e-05	0.281543	0.96647	0.535135	joint,marginal
2	2:234611966_AT_A		A	0.0913469	-0.0412622	-0.0412628	2.19e-06	5.86e-30	0.964879	3.95e-30	34082.9	27766.3	0.0964569	-0.0386677	-0.0386597	1.09759e-05	0.00696292	0.955051	0.0234425								0.105804	-0.078553	-0.0767897	0.000924171	0.114277	0.269765	0.217748	joint,marginal
2	rs1047891	CPS1	A	0.316107	-0.0139921	-0.0139926	2.85e-05	3.8e-10	0.351307	2.68e-09	113807	92719.3	0.314011	0.000130869	1.91775e-06	-8.7217e-05	0.988329	0.476086	0.771131	0.300104	-0.0228188	-0.0236686	-0.000407771	0.393153	0.171185	0.223614	0.34189	0.0378961	0.0370959	-0.000800217	0.268077	0.136575	0.241306	joint,marginal
2	rs1048013	CYP20A1	T	0.553133	-0.0122414	-0.0122416	-5.24e-06	4.26e-09	0.85397	1.01e-08	130049	105947	0.562011	-0.00418471	-0.00416916	-9.06931e-05	0.622645	0.432352	0.591264	0.555345	0.0355224	0.0361839	-0.000354398	0.146413	0.181132	0.184935	0.551427	-0.048473	-0.0487861	0.000424834	0.0975545	0.382653	0.215719	joint,marginal
2	rs13026284	HTR5BP	G	0.301597	0.0148816	0.0148896	-4.76e-05	5.79e-11	0.126843	4.84e-10	103155	84124.8	0.292461	0.0143655	0.0143329	6.95867e-05	0.122268	0.584368	0.205449	0.295901	-0.00742525	-0.00742633	2.07543e-05	0.771211	0.941512	0.9578	0.274369	0.0219799	0.0218237	6.14748e-05	0.509293	0.910354	0.785782	joint,marginal
2	rs2553042	EHBP1; EHBP1-AS1	G	0.813377	-0.0153136	-0.0152931	4.06e-05	8.88e-09	0.263919	6.47e-08		110243	0.81029	0.0135194	0.0137258	-0.000259465	0.215918	0.0811199	0.140966	0.793935	0.00484058	0.00386388	-0.000473633	0.876146	0.181982	0.4095	0.79265	-0.0654153	-0.0652391	-7.40593e-05	0.0814821	0.905339	0.199599	marginal
2	rs2711458		G	0.654761	0.0123469	0.0123489	1.05e-05	1.62e-08	0.726054	3.1e-08	139744	113879	0.65411	0.0133649	0.0133675	6.19378e-06	0.128679	0.958878	0.300178	0.632874	0.0190543	0.019047	-6.57324e-06	0.454036	0.981125	0.754321	0.705208	-0.0502378	-0.0503884	-0.000139183	0.129133	0.799503	0.277326	joint,marginal
2	rs34354669	UGT1A10; UGT1A9; UGT1A8	AT	0.514873	-0.0133649	-0.013384	8.6e-05	1.54e-10	0.00267274	3.37e-10	107662		0.512186	-0.0167714	-0.0167444	4.52087e-05	0.0464574	0.695598	0.137725															joint
2	rs35203651	UGT1A6; UGT1A10; UGT1A9; UGT1A4; UGT1A5; UGT1A7; UGT1A8; MROH2A*; UGT1A3*; UGT1A1*	C	0.111582	-0.0197212	-0.0197237	-1.47e-05	2.05e-09	0.744743	3.75e-09	124912		0.110388	-0.0291224	-0.029078	3.74166e-05	0.0294566	0.840457	0.091164	0.0927978	-0.0200561	-0.0193491	-0.00019434	0.629823	0.680135	0.81195	0.101405	-0.0358258	-0.0361133	6.09173e-05	0.458122	0.943311	0.75925	joint
2	rs541041		A	0.820016	-0.0158939	-0.0158934	-1.74e-05	4.26e-09	0.638545	6.48e-09		105255	0.820251	-0.0106645	-0.0105935	-0.000260799	0.32974	0.0806765	0.0840501	0.820901	-0.0149595	-0.0147826	-0.000205994	0.624021	0.555163	0.7187	0.770055	-0.00818049	-0.00938763	0.000825909	0.819408	0.190969	0.42117	marginal
2	rs581411		A	0.819525	-0.0157819	-0.0157809	-2.25e-05	5.31e-09	0.544833	6.28e-09	130782		0.819132	-0.0104286	-0.0103758	-0.000260265	0.339642	0.0801114	0.0859567	0.816695	-0.00876476	-0.00861222	-0.000257844	0.772411	0.45684	0.707127	0.768901	-0.00835521	-0.00954882	0.000826297	0.815783	0.191213	0.421178	joint
2	rs6724965	NPAS2	G	0.170759	-0.0156331	-0.0156368	4.29e-05	1.68e-08	0.257238	1.22e-07		113398	0.175794	-0.00509415	-0.00533628	-0.000293304	0.646421	0.049665	0.10439	0.176207	-0.0548654	-0.0548904	1.6814e-05	0.0855231	0.962409	0.22094	0.134184	-0.0106419	-0.0104303	0.000461165	0.802136	0.484029	0.778534	marginal
2	rs6741951	LINC01122	A	0.289165	-0.012848	-0.0128496	2.4e-05	2.63e-08	0.447275	1.69e-07		115658	0.296087	-0.0137781	-0.0137837	-6.42472e-05	0.136058	0.61379	0.240878	0.295869	-0.0328408	-0.0328466	0.000320533	0.210081	0.267091	0.280758	0.271756	0.00190896	-0.00178319	-0.00152185	0.955571	0.0062573	0.0206352	marginal
2	rs7604788		T	0.0346296	0.0306095	0.0306198	-6.75e-05	7.99e-08	0.384957	5.3e-07		125288	0.0347662	0.0560295	0.0559856	-0.000219768	0.0151506	0.482458	0.049302	0.0337117	0.107118	0.11882	-0.000996939	0.0961331	0.154826	0.118713	0.0318724	0.0678317	0.0818869	0.00186136	0.403972	0.132108	0.144667	marginal
2	rs780094	GCKR	C	0.620395	0.019038	0.0190376	4.56e-06	4.46e-19	0.876018	4.84e-19	56434.7	45972.3	0.608937	0.0191497	0.0191243	-6.65934e-05	0.0252648	0.566474	0.081124	0.577174	-0.0349491	-0.0345602	-0.000183008	0.144842	0.484035	0.239163	0.673908	0.0378247	0.0378289	-8.9623e-06	0.216059	0.98557	0.455695	joint,marginal
3	rs11713101	KLHL18	T	0.44853	-0.0111757	-0.0111759	-3.43e-06	8.44e-08	0.904764	2.43e-07		127028	0.447086	-0.014331	-0.0142177	0.000158049	0.102917	0.174907	0.147061	0.453087	-0.015962	-0.0160118	-0.000241846	0.512016	0.366574	0.472551	0.431184	-0.0163442	-0.0155774	-0.000659382	0.600534	0.197438	0.322843	marginal
3	rs1972994	CADM2	T	0.649682	-0.0162975	-0.0162957	-1.29e-05	7.01e-14	0.664861	6.77e-14	79702.5	64915	0.644261	-0.00224275	-0.00221302	-0.000248477	0.79896	0.0403123	0.0974348	0.659012	-0.0513296	-0.0515353	0.000358293	0.0427712	0.205123	0.079048	0.656267	-0.0263729	-0.0253658	0.000596932	0.424131	0.280636	0.449038	joint,marginal
3	rs34293138		C	0.306677	-0.0141361	-0.0141481	6.41e-05	3.65e-10	0.0379304	2.25e-09		92359.6	0.313419	-0.00843049	-0.00845274	5.39301e-05	0.375043	0.66026	0.649688	0.292586	0.0204388	0.0200546	0.000616838	0.436588	0.0393203	0.0742659	0.32393	-0.0116029	-0.0114046	0.000186198	0.711424	0.716812	0.89263	marginal
3	rs36022378	ACTL11P	C	0.205694	0.0149426	0.0149354	-3.67e-05	6.72e-09	0.297731	4.82e-08	132175		0.203743	0.0209857	0.0211209	0.000119299	0.0454557	0.408669	0.0640454	0.186285	0.0355017	0.035489	-7.6877e-05	0.255326	0.820141	0.523189	0.218969	-0.0340776	-0.0325156	-0.000616072	0.347289	0.273059	0.282922	joint
3	rs557408661		CA	0.306546	-0.0141514	-0.0141684	7.93e-05	4.32e-10	0.010688	1.63e-09	112884		0.3121	-0.00558671	-0.00560584	5.62091e-05	0.559333	0.648289	0.793059															joint
3	rs73236003	TFDP2	G	0.041704	-0.0287041	-0.0287342	6.51e-05	3.57e-08	0.364214	2.45e-07		119178	0.0397966	-0.0121925	-0.0119789	0.000268015	0.56735	0.353679	0.606426	0.0406715	-0.0131342	-0.0155466	0.00123854	0.832687	0.0558377	0.160659	0.0354761	0.0685798	0.0655615	-0.000785463	0.383455	0.545454	0.638803	marginal
4	4:72617666_AT_A		A	0.0202374	0.0544469	0.0545729	-0.000108689	1.36e-12	0.300814	1.06e-11	81574.1		0.0209051	0.0968821	0.0965162	-0.00065089	0.00134896	0.130758	0.00446693								0.00849673	0.0271796	-0.0344908	-0.0030351	0.911441	0.482742	0.780703	joint
4	rs1062679	SLC4A4	C	0.244477	0.0204604	0.0204659	-5.41e-05	3.87e-17	0.104332	4.02e-16	62262.5		0.249671	0.0182301	0.0181404	-0.000176545	0.061906	0.190097	0.108838	0.226178	0.0042697	0.00300862	-0.000304255	0.88239	0.343188	0.637677	0.227541	0.0119324	0.0116404	0.000228855	0.741637	0.699102	0.852438	joint
4	rs111978466		T	0.0184425	0.0703147	0.0703805	5.28e-05	7.59e-19	0.628621	4.4e-19	53719.1		0.0202092	0.0607536	0.0607654	3.97931e-05	0.0514626	0.929084	0.144576	0.0156087	0.0691177	0.0744739	-0.00204297	0.509809	0.0854787	0.2273	0.0526892	-0.107709	-0.117667	0.00105703	0.106987	0.283372	0.222465	joint
4	rs112404067		G	0.196301	-0.0181129	-0.0181076	6.14e-05	5.17e-12	0.0882307	4.49e-11	93121		0.192486	-0.00536035	-0.00536807	-3.5187e-05	0.616627	0.809977	0.830354	0.188138	-0.00604536	-0.00594888	0.000452631	0.845944	0.184284	0.413853	0.16589	-0.0147619	-0.015399	0.000443075	0.724567	0.506313	0.786469	joint
4	rs11249521	UGT2B7	G	0.476893	-0.030373	-0.030373	-6.83e-07	1.6e-48	0.980789	1.16e-49	20927.7		0.489226	-0.0211656	-0.0211385	-0.000107171	0.0114597	0.346639	0.0138983															joint
4	rs112778427	SLC4A4; LDHAL6EP	T	0.0139114	0.066467	0.0666512	-0.000108302	3.2e-13	0.382792	2.33e-12	79045.7		0.0120618	0.00913869	0.00855453	-0.000184931	0.816161	0.723359	0.928079	0.0117974	-0.0173914	-0.0154357	-0.0010003	0.882556	0.412488	0.708555	0.00781386	-0.114834	-0.0876541	0.0032425	0.585402	0.387212	0.672998	joint
4	rs113112091		T	0.0126982	-0.136283	-0.136276	1.29e-05	2.13e-47	0.921142	4.53e-48	20686		0.0113886	-0.141255	-0.141347	-0.000139791	0.000736906	0.797392	0.00191095															joint
4	rs113209890	ADAMTS3	T	0.10347	-0.0504228	-0.0504027	-4.22e-05	1.41e-49	0.367674	1.84e-52	20437.1		0.102583	-0.028069	-0.0279564	-0.000152311	0.0419051	0.421011	0.0595199								0.0866478	-0.0580902	-0.0580437	-0.000667911	0.32932	0.485114	0.406921	joint
4	rs113292111		T	0.0166796	0.108807	0.108876	-0.000213981	8.41e-38	0.0622251	7.67e-37		20206.8	0.0158277	0.0756434	0.0752745	-0.000350996	0.0321421	0.456919	0.0983855	0.0152685	0.0202493	0.0168963	0.000309752	0.812985	0.735409	0.900541	0.00807843	0.0604726	0.0547047	-0.000674928	0.773794	0.871649	0.957493	marginal
4	rs114402035	UGT2A1; UGT2A2	G	0.0128627	0.0277825	0.0277039	-0.000162215	0.00306256	0.20678	0.01005		400424	0.0140198	0.0537195	0.0538305	-0.000606544	0.139682	0.257541	0.202167	0.0127807	-0.00636704	-0.00801084	-0.00117345	0.956134	0.344927	0.640163	0.0109699	0.367607	0.327414	-0.00156555	0.0524302	0.721745	0.147417	marginal
4	rs115157626		G	0.0255859	0.042872	0.0428531	-5.29e-05	6.03e-11	0.553793	3.16e-10	105215		0.0263086	0.0387724	0.0386482	0.000162223	0.133902	0.647751	0.237835								0.0334892	0.212012	0.210893	-0.00366957	0.0504636	0.0366627	0.0282299	joint
4	rs115304888		C	0.0336765	-0.109911	-0.109902	6.9e-05	1.46e-80	0.385842	2.09e-81	12251.1		0.0352578	-0.070342	-0.0698316	0.000180288	0.00145938	0.560433	0.00630014	0.0172973	-0.0391457	-0.0321354	0.000701082	0.684659	0.505215	0.780079	0.0428392	-0.0280935	-0.0278237	0.000274391	0.69753	0.81313	0.905712	joint
4	rs115366859	GC	T	0.0111893	-0.153905	-0.153823	-5.12e-05	5.4e-50	0.72297	1.41e-51	18396.5		0.0105061	-0.132137	-0.131349	0.000232274	0.00116883	0.692501	0.00506888	0.0136631	-0.152633	-0.069493	0.00353104	0.158897	0.0020395	0.00724943	0.0118442	0.0347596	0.0316665	-0.000980832	0.77262	0.600333	0.870386	joint
4	rs115582298		G	0.0571898	-0.032626	-0.0326451	-8.04e-05	9.55e-13	0.200264	1.22e-13	83830.9		0.0569596	-0.0600698	-0.0600074	-2.67363e-05	0.0011705	0.919168	0.00445959	0.0442811	-0.000819162	-0.00128151	-0.000252393	0.98846	0.689284	0.921751	0.066148	-0.0864956	-0.0853379	-0.000323439	0.179409	0.753388	0.352401	joint
4	rs115790635	SLC4A4	C	0.0321291	-0.0588215	-0.0587711	0.000141015	2.51e-23	0.0806891	2.85e-22	44845.3		0.0300114	-0.0577416	-0.0577424	2.57501e-05	0.0188362	0.936938	0.0597529	0.0160766	-0.123239	-0.118153	0.00149491	0.268966	0.157335	0.295863	0.0265129	-0.0670348	-0.0568835	0.002	0.542243	0.322474	0.530128	joint
4	rs116534051	GC; RNA5SP163	A	0.0212711	0.0467713	0.0467718	-0.000123322	5.94e-10	0.234706	4.65e-09	105771		0.0194276	-0.035732	-0.0358012	-0.000221359	0.289897	0.631686	0.466877	0.0112915	0.00298586	0.00398541	-0.000654221	0.98249	0.679996	0.907206	0.0271425	0.140501	0.185901	-0.00309284	0.1139	0.0303815	0.0540427	joint
4	rs11723621	GC	G	0.291404	-0.179951	-0.179978	0.000136452	0	1.82e-05	0		582.98	0.29228	-0.170293	-0.170298	5.34275e-05	9.75753e-74	0.676538	9.24874e-75	0.281412	-0.175579	-0.175993	0.000374329	1.72227e-11	0.200324	1.08322e-10	0.255952	-0.0925315	-0.0947434	-0.000661474	0.00603631	0.241205	0.00767129	marginal
4	rs11724147	ADAMTS3	G	0.786736	-0.0150841	-0.0150871	2.88e-05	3.54e-09	0.409414	2.4e-08	126134		0.783671	-0.0223282	-0.0223018	-6.90799e-05	0.0296927	0.623737	0.0585794	0.777156	-0.0255413	-0.0267333	-0.00038748	0.389757	0.237686	0.295158	0.745575	-0.00945206	-0.00836101	0.000285021	0.800745	0.644005	0.884736	joint
4	rs11732896	HSD17B11	A	0.299319	-0.0136439	-0.0136276	5.5e-05	1.55e-09	0.0757006	1.08e-08	123679	100514	0.297509	-0.016873	-0.0169978	0.000134071	0.0644534	0.288654	0.140812	0.280496	0.0369545	0.0368414	3.61429e-05	0.165609	0.903227	0.371056	0.307997	-0.0111501	-0.0107776	0.00028375	0.736082	0.587445	0.838934	joint,marginal
4	rs1229984	ADH1B	C	0.977518	-0.0480445	-0.0481266	0.000136942	2.4e-12	0.14288	2.12e-11	94635.8	77358.4	0.969806	-0.0567037	-0.0568915	4.36887e-05	0.0190546	0.892028	0.0588025	0.9596	-0.0527495	-0.0559562	0.000563622	0.387441	0.41789	0.536371	0.98285	0.0309662	0.0311826	-0.00120642	0.819823	0.592265	0.860921	joint,marginal
4	rs12501515		A	0.590975	-0.0686996	-0.0687014	3.7e-05	2.86e-229	0.203504	8.55e-236	4217.56		0.597254	-0.0582806	-0.0582833	-7.2263e-05	5.20027e-12	0.53043	6.06604e-12	0.557103	-0.0862529	-0.0865305	0.000215211	0.000231467	0.403286	0.00106669	0.570941	-0.0364032	-0.0363887	-5.65791e-05	0.215903	0.906645	0.440485	joint
4	rs12504562		C	0.756314	-0.0389636	-0.0389576	6.2e-05	2.68e-58	0.0603697	1.29e-57	17217.5		0.752115	-0.043165	-0.0431869	-4.49528e-05	9.63809e-06	0.734882	2.4931e-05	0.747334	-0.0708239	-0.0727347	0.000384995	0.00980971	0.197548	0.0237877	0.754661	-0.0178306	-0.0184272	0.000599969	0.612734	0.289773	0.536935	joint
4	rs13115350		C	0.0363783	0.0409551	0.0409778	-5.71e-05	2.01e-13	0.456299	1.34e-12	81834.4		0.0337731	0.0150339	0.0153041	-0.000150273	0.521551	0.645751	0.766721	0.0348156	-0.0271479	-0.0214219	0.00063785	0.687327	0.342258	0.630275	0.0377579	0.0351692	0.0391586	0.000542565	0.669929	0.740264	0.856099	joint
4	rs13118281		A	0.452243	0.0140313	0.0140396	-2.89e-05	2.1e-11	0.313381	1.59e-10	98654.6		0.443866	0.00940189	0.00944548	8.59712e-05	0.276947	0.467798	0.348733								0.441795	0.0322557	0.0315405	-0.000469214	0.309667	0.380129	0.446793	joint
4	rs13119049	UGT2B4	T	0.257454	0.00746447	0.00746459	-8.5e-07	0.00177046	0.979296	0.00593257		368427	0.250336	0.00564305	0.0056098	-7.34244e-05	0.559878	0.580902	0.762051	0.234321	0.00050538	0.000497963	2.59789e-05	0.985278	0.932911	0.996077	0.281729	-0.00333866	-0.0032665	-0.000180295	0.923449	0.753102	0.939996	marginal
4	rs13141780		A	0.0214665	0.0784928	0.0786948	-0.000203294	4.03e-27	0.0410308	4.99e-26	37027.3		0.0190818	0.0698087	0.0682325	-0.000697838	0.0268968	0.10491	0.0407573	0.019816	-0.0282485	-0.0326051	-0.00111188	0.756565	0.30888	0.572961	0.0160711	0.110033	0.110083	-0.000105425	0.369266	0.960947	0.633736	joint
4	rs137944824		C	0.012737	-0.118416	-0.118619	0.000195472	3.04e-35	0.135399	2.22e-34	27222.1		0.0135659	-0.122672	-0.122604	0.000138589	0.00107665	0.786735	0.00442709	0.00702988	-0.170969	-0.17035	-2.36624e-05	0.251094	0.986135	0.504297	0.0176418	-0.233957	-0.269625	0.00297416	0.0499609	0.11275	0.0588921	joint
4	rs139148694		GTGCTTTTATCAA	0.723178	-0.0511083	-0.0511294	7.07e-05	4.56e-107	0.026303	3.01e-107	9200.11		0.723715	-0.0565847	-0.0565824	1.30379e-05	2.06125e-09	0.919461	9.49496e-09															joint
4	rs139491297	NPFFR2	CAG	0.338651	-0.0450006	-0.0449867	7.95e-05	1.01e-92	0.00846291	3.34e-92	10623.3		0.337698	-0.044412	-0.0444159	-7.31912e-06	9.00592e-07	0.952698	3.41318e-06								0.299892	-0.0304487	-0.0304382	-1.41444e-05	0.346826	0.97806	0.627308	joint
4	rs139959724		G	0.018861	0.0849134	0.0849115	-7.43e-06	5.47e-27	0.944628	2.71e-27	36101.2		0.0200684	0.0875054	0.0887325	0.000529271	0.00400509	0.207282	0.00180036	0.0101862	0.115211	0.113063	-0.00190795	0.32894	0.139159	0.250564	0.0254776	-0.0520238	-0.0725002	0.00224818	0.586566	0.167813	0.385786	joint
4	rs140512889		A	0.015028	-0.0869378	-0.086868	3.78e-05	1.41e-22	0.757972	1.92e-22	43123.5		0.0141242	-0.0400292	-0.0416747	-0.000328812	0.27793	0.49836	0.387192	0.00830389	-0.268031	-0.250903	0.00309086	0.0461343	0.0710828	0.0683304	0.0138593	0.121028	0.135979	0.00294894	0.3364	0.113562	0.0591634	joint
4	rs145249057		T	0.0126424	0.0680266	0.0683458	-0.000279832	7.55e-13	0.030136	5.3e-12	82614.2		0.0104569	0.0225902	0.0228269	-0.00023123	0.596007	0.706583	0.830182	0.00899965	0.171926	0.166796	-0.000403938	0.2011	0.782937	0.439848	0.0189239	0.00821045	0.0114061	0.000202103	0.945072	0.93095	0.992186	joint
4	rs146624520		T	0.0145986	-0.137856	-0.137763	0.000274173	1.29e-53	0.0257732	8.8e-53	17640		0.0149795	-0.176186	-0.179533	0.000760446	1.64524e-06	0.125124	6.90387e-06	0.0132635	-0.157212	-0.157259	0.00112946	0.0929879	0.30583	0.113753	0.0216544	-0.0317391	-0.0322139	0.00123458	0.759431	0.437617	0.73445	joint
4	rs1481105	HNRNPA1P67	T	0.0766087	-0.0278182	-0.0278207	1.7e-05	1.06e-12	0.751932	3.57e-12	87980		0.0766629	-0.030541	-0.030251	0.000106893	0.0508093	0.621623	0.148231								0.0513642	-0.0449857	-0.0448054	-0.000145342	0.557944	0.896325	0.784471	joint
4	rs149900441	GC	T	0.010545	0.0911958	0.091563	-0.000392015	6.69e-18	0.00695548	5.11e-17	55066.4		0.00912522	0.040392	0.0425965	-0.000828852	0.367547	0.16077	0.300568	0.00592128	0.146189	0.163241	-0.00348753	0.255879	0.0180069	0.0212754	0.00957176	-0.148526	-0.146111	0.000214364	0.324038	0.952484	0.573713	joint
4	rs150270324	ADAMTS3	C	0.0131912	-0.0777731	-0.0776315	0.000298662	4.74e-17	0.0173064	4.33e-16	61401.7		0.0132343	-0.0522407	-0.0532767	0.000518327	0.169128	0.331785	0.256905	0.00813583	-0.327691	-0.328515	5.14122e-05	0.0118339	0.966661	0.0420592	0.0182641	0.0194703	-0.0115912	0.00136534	0.87851	0.509297	0.742121	joint
4	rs17383291	GC	G	0.0630224	-0.146802	-0.146798	5.56e-05	8e-245	0.360074	1.18e-252	3780.86		0.0635539	-0.134068	-0.133576	-0.000425467	2.46878e-14	0.0821417	2.48533e-15								0.0491461	-0.186623	-0.196345	-0.0018766	0.0144377	0.231583	0.0323059	joint
4	rs190823861		A	0.0464176	-0.056574	-0.0565695	8.05e-06	1.41e-29	0.90741	8.36e-30	34004.8		0.0499936	-0.0692389	-0.0697143	-0.000512757	0.00033846	0.0562953	6.32574e-05	0.0376902	-0.0564462	-0.0625963	-0.00100645	0.351296	0.115762	0.181091	0.0374693	-0.0921895	-0.105186	-0.00157363	0.220166	0.255661	0.199249	joint
4	rs2045008	SLC4A4	T	0.121906	0.0199602	0.0199627	-1.25e-05	3.4e-10	0.773826	1.41e-09	112924		0.120627	0.0283185	0.0283172	-6.65019e-05	0.0261684	0.704253	0.0842128	0.116742	0.0773666	0.0762009	-0.000533566	0.0445869	0.216861	0.0898094	0.116316	-0.0421203	-0.0421201	-2.46567e-06	0.370928	0.997537	0.663823	joint
4	rs2062066	ADAMTS3	C	0.323142	-0.0145023	-0.0145032	1.01e-05	8.73e-11	0.742186	3.85e-10	104705		0.33126	-0.030632	-0.0305705	-4.09651e-05	0.000624039	0.740584	0.00173563	0.320418	0.038854	0.0388819	-2.60172e-05	0.126421	0.924604	0.309952	0.271146	0.0289691	0.0292275	-0.000333527	0.391892	0.53663	0.624659	joint
4	rs222029	GC	A	0.838564	-0.0508568	-0.0508532	6.07e-05	1.75e-72	0.117004	1.84e-72	13755.7		0.8388	-0.0516186	-0.0520709	0.000292646	8.49411e-06	0.0648396	2.65744e-05	0.84729	-0.0355237	-0.0359537	0.000146106	0.263958	0.680186	0.517564	0.803135	0.00677279	0.00717405	-9.59815e-05	0.863333	0.87532	0.978097	joint
4	rs2278892	SLC4A4	G	0.243445	0.0180893	0.0180893	-2.42e-08	8.93e-14	0.999419	1.86e-13	79927.6		0.240733	0.0386692	0.0388581	-0.000345059	0.000108421	0.0116195	9.99773e-05	0.238585	-0.00517309	-0.00470208	0.000263258	0.855337	0.399632	0.70011	0.241055	0.0460136	0.0437213	-0.000672271	0.218108	0.282099	0.321977	joint
4	rs2365526		G	0.727425	-0.0504395	-0.050459	6.86e-05	2.75e-103	0.0319343	1.81e-103		7775.74	0.727744	-0.0557911	-0.0557849	2.37264e-05	4.21499e-09	0.854714	2.1196e-08	0.722299	-0.036637	-0.0366427	1.24468e-05	0.178818	0.966438	0.400763	0.720099	-0.046346	-0.0475191	-0.000450292	0.160331	0.408863	0.208754	marginal
4	rs28364331	ADH1A	G	0.0191131	0.0617975	0.0616979	0.00014828	9.27e-16	0.163419	8.09e-17	67497.2	54809.2	0.0171076	0.0390953	0.0402728	0.000564206	0.232462	0.205336	0.156205	0.0167069	-0.189226	-0.191288	0.000866695	0.0476732	0.371398	0.125832	0.0154186	0.167985	0.160381	0.000961281	0.179106	0.567877	0.233339	joint,marginal
4	rs34057512		A	0.0105938	-0.116343	-0.11609	9.94e-05	1.31e-27	0.499255	3.95e-27	34098.1		0.0120992	-0.0144784	-0.0153378	0.000349522	0.706663	0.498328	0.769603	0.00879353	0.132309	0.10619	0.00157402	0.292413	0.324978	0.366403	0.0110139	0.00129914	-0.0454062	-0.00821695	0.993194	0.0419882	0.114812	joint
4	rs34407256	UGT2B7	AT	0.474446	-0.0304445	-0.030445	4.27e-06	1.92e-48	0.880833	2.51e-49		16976.7	0.487076	-0.0232233	-0.0231857	-0.000162846	0.00578871	0.155105	0.00303494															marginal
4	rs35245074	SLC4A4	C	0.133424	-0.0370054	-0.0369819	7.9e-05	7.83e-34	0.05969	8.31e-33	30459.3		0.132274	-0.0452841	-0.0452127	0.000266991	0.000307018	0.121697	0.00091221								0.124367	0.0447287	0.0468155	-0.00147969	0.395524	0.0774758	0.188368	joint
4	rs35846253		T	0.187983	-0.0606683	-0.0606767	2.63e-05	6.7e-114	0.473924	1.54e-116	8567.14		0.193806	-0.0526633	-0.0526624	4.43165e-06	8.16425e-07	0.975681	3.1714e-06	0.19599	-0.0862468	-0.0875048	0.000635363	0.00536093	0.067654	0.00788168	0.189702	-0.0273128	-0.0286327	-0.000224973	0.473361	0.720575	0.69979	joint
4	rs445908		T	0.145064	-0.0191372	-0.0191484	-3.34e-05	9.71e-11	0.41015	6.11e-11		86398.6	0.144084	-0.0483497	-0.0484934	0.00012675	7.29364e-05	0.449959	0.000381822	0.117913	-0.0367106	-0.0368045	-7.81753e-05	0.314468	0.847326	0.569654	0.15234	-0.045699	-0.0465773	0.00033561	0.277797	0.610077	0.538021	marginal
4	rs4484264	SLC4A4	A	0.156673	-0.0259942	-0.0259898	2.39e-05	1.44e-19	0.543028	6.46e-19	53972.5		0.160413	-0.02807	-0.0280758	-4.81251e-05	0.0151328	0.757438	0.0351506	0.169133	0.0269412	0.0271238	-0.000190217	0.397108	0.579025	0.641635	0.134141	-0.035653	-0.0302347	0.00170034	0.428634	0.019374	0.0579871	joint
4	rs533963533	NPFFR2	G	0.0376973	0.0339579	0.0340317	-8.65e-05	6.07e-10	0.251251	4.78e-09	114657		0.036895	0.0421455	0.0426379	-0.000477152	0.0587753	0.115718	0.089479	0.0453594	-0.010623	-0.00957112	0.000388555	0.859754	0.568354	0.842397	0.0478933	0.0546252	0.0681077	0.00162788	0.499374	0.251486	0.338883	joint
4	rs56097748	GC; RNA5SP163	C	0.0513995	0.079647	0.0796542	-0.000128081	9.79e-62	0.0507415	5.9e-61	15567.3		0.0506078	0.07936	0.0792221	0.000424545	3.56737e-05	0.103517	8.95368e-06								0.0509867	0.0190257	0.0201506	0.00184883	0.782111	0.0851324	0.149228	joint
4	rs57684113		T	0.150387	0.0429917	0.042984	3.22e-05	5.44e-49	0.420111	2.19e-51	20401.4		0.153141	0.0461272	0.0460895	0.00012774	7.76248e-05	0.424611	0.000112607	0.128966	0.0535362	0.0544724	0.000412491	0.123754	0.27179	0.132315	0.185883	0.053984	0.0539706	-1.24813e-05	0.178895	0.984656	0.394705	joint
4	rs62317916	TMPRSS11E	G	0.427957	0.0109322	0.0109319	-1.62e-06	2.15e-07	0.955301	7.7e-07		134128	0.426412	0.00914799	0.00918845	7.43385e-05	0.286005	0.525687	0.393694								0.399174	0.0429182	0.0428928	-0.000956409	0.209809	0.0825953	0.153351	marginal
4	rs705117	GC	T	0.851258	-0.033356	-0.0333564	-1.63e-05	1.2e-30	0.681217	1.71e-31		27853	0.854462	-0.0152144	-0.0151059	-6.34176e-05	0.20251	0.694526	0.3526	0.847886	-0.0231545	-0.0231816	-3.35906e-05	0.479259	0.926203	0.762384	0.826612	-0.0623618	-0.0620893	0.000118324	0.11271	0.85307	0.283358	marginal
4	rs71599974	MOB1B	G	0.149628	0.0221113	0.0220798	-5.75e-05	3.83e-14	0.149785	3.54e-13	77654.9		0.150659	0.0468835	0.0468523	5.60217e-05	7.47308e-05	0.732921	0.000202175								0.140327	-0.0356865	-0.0389671	0.000878635	0.393264	0.154842	0.314524	joint
4	rs72645662		T	0.0245353	-0.1288	-0.128786	3.09e-05	4.46e-79	0.744578	1.05e-80	12131		0.025324	-0.110967	-0.110979	6.31759e-05	6.41178e-05	0.870264	0.000243087	0.0198468	-0.104022	-0.0908919	-0.00232251	0.168971	0.00940791	0.0145221	0.018492	-0.0990245	-0.116074	-0.00240906	0.372813	0.320541	0.458312	joint
4	rs72648080		A	0.0152179	-0.0687541	-0.0687792	2.4e-05	5.01e-16	0.837034	1.75e-15	67946.6		0.0148114	-0.0918135	-0.0917455	0.000281981	0.00837049	0.553365	0.0306979	0.00911321	-0.0522681	-0.0537913	0.000472832	0.623865	0.692049	0.847005	0.00618144	0.0292961	0.00882105	-0.00150569	0.873353	0.642219	0.897442	joint
4	rs72653969		A	0.0386827	0.0310055	0.0310122	-1.73e-05	5.51e-09	0.810414	2.17e-08	134693		0.0364571	0.0178876	0.0164975	0.00043079	0.424121	0.148634	0.195534								0.0328021	0.026401	0.0242363	0.000808778	0.764432	0.562227	0.780881	joint
4	rs72661006		T	0.0715936	0.0220745	0.0221101	5.88e-05	4.61e-08	0.290048	2.21e-08	148252		0.0731657	0.0228682	0.0228864	8.08768e-05	0.156566	0.712799	0.295619								0.051795	-0.0746437	-0.0783002	0.00051647	0.253467	0.619195	0.487404	joint
4	rs73080940	DOK7	C	0.108908	-0.0248562	-0.0248609	2.93e-05	2.13e-13	0.527881	1.19e-12	80309.3	65448.4	0.10892	-0.00486727	-0.00478248	-0.000110884	0.723705	0.555949	0.753966	0.126385	-0.0167894	-0.0184624	-0.000739909	0.655701	0.0633821	0.118949	0.12215	-0.015176	-0.0158511	0.000205791	0.744561	0.786519	0.92582	joint,marginal
4	rs7438484		C	0.134058	0.0465069	0.0464487	-0.00010916	1.89e-51	0.00942301	2.7e-50	19229.6		0.135839	0.0486673	0.0486773	-9.42266e-05	7.08955e-05	0.572564	0.000359734	0.126381	0.0599431	0.0578675	-0.000705285	0.0997667	0.0870961	0.0907425	0.143278	-0.076541	-0.0774311	0.000363631	0.0889478	0.609299	0.226679	joint
4	rs75343522	SLC4A4	G	0.0133264	-0.061551	-0.0617262	-0.000134452	8.37e-11	0.309318	5.84e-11	96152.5		0.0139968	-0.0865791	-0.0864011	0.000153597	0.0155559	0.757804	0.0494523	0.00513274	-0.0936783	-0.121776	-0.00242305	0.512232	0.16365	0.362827	0.0185516	-0.236358	-0.195445	0.00494242	0.083514	0.0274147	0.0328014	joint
4	rs76803094	GC; RNA5SP163	T	0.0214897	0.0419793	0.0419622	2.96e-05	4.74e-09	0.761484	1.02e-08	130101		0.0221029	0.0948958	0.094841	8.3765e-05	0.000769916	0.826619	0.00249149	0.0159915	0.021788	0.0221486	0.000609916	0.827061	0.553984	0.770805	0.0113014	-0.185854	-0.191179	-0.00124255	0.307349	0.612429	0.481969	joint
4	rs78584760		G	0.0468334	-0.0291276	-0.0291088	-2.85e-05	2.8e-09	0.672308	4.79e-09	127356		0.044884	-0.0659099	-0.0660534	0.000113115	0.000875568	0.671748	0.00380978	0.0440208	0.0111342	0.011484	-0.000206407	0.849753	0.756263	0.943776	0.0681485	0.0679028	0.0704753	0.00102073	0.263542	0.312814	0.282255	joint
4	rs79444700	GC; RNA5SP163	C	0.0449044	0.076443	0.0764566	-5.43e-05	2.31e-52	0.428341	9.19e-53	19210.3		0.04448	0.0600314	0.0599586	3.52802e-05	0.00282778	0.898877	0.00870547	0.0326705	0.00282911	0.00526713	0.000335624	0.965161	0.639802	0.896077	0.027725	0.228503	0.231047	0.000641335	0.0162891	0.684405	0.0243897	joint
4	rs9993024		T	0.720177	0.0874385	0.0874458	-3.83e-05	9.89122e-302	0.230447	9.97929e-302	3121.31		0.723089	0.0835526	0.0835538	4.6835e-05	4.03109e-19	0.713202	3.40722e-19	0.733032	0.0797315	0.0789797	-0.000433239	0.00436059	0.167464	0.0088993	0.764879	0.0761472	0.077967	0.000488934	0.0303452	0.418903	0.0558859	joint
5	5:117833334_CA_C		C	0.257342	-0.00987814	-0.00986536	-0.000101396	3.33e-05	0.00184054	3.62e-08	258985		0.255862	0.00842377	0.00842779	0.000142847	0.371997	0.266674	0.284381								0.265042	0.00164266	0.00161879	0.000358449	0.961637	0.540463	0.822311	joint
5	rs11134525	HAVCR1	T	0.631892	-0.0121147	-0.0121184	6.27e-05	1.97e-08	0.0337302	9.67e-08		114952	0.626317	-0.00480921	-0.00471211	-0.000141396	0.582171	0.240648	0.366124	0.630592	0.0107916	0.0119088	0.000921895	0.667038	0.000703537	0.00227594	0.633874	-0.0196213	-0.0197222	0.00020071	0.54972	0.691855	0.811226	marginal
5	rs13154510		C	0.271976	-0.012782	-0.0127811	1.57e-05	4.09e-08	0.62324	2.18e-07		121308	0.275886	-0.000363961	-0.000358436	-9.31616e-06	0.968987	0.942155	0.995961	0.276306	0.0198175	0.0198827	4.3299e-05	0.473243	0.885757	0.751105	0.240152	-0.0127346	-0.0124734	0.00145449	0.714448	0.0083963	0.03033	marginal
5	rs986649	TNFAIP8	G	0.322621	0.0128197	0.0128185	7.04e-06	7.66e-09	0.816928	1.75e-08	134151	109265	0.317696	0.0125114	0.0127491	0.000141901	0.164846	0.252299	0.138927	0.342133	0.00516254	0.00515557	0.000110958	0.835947	0.681241	0.883066	0.29404	0.0410357	0.0430992	-0.000611571	0.220256	0.241812	0.318325	joint,marginal
6	rs2245133	MED23	C	0.166978	-0.020995	-0.0209969	5.81e-05	5.13e-14	0.129484	4.85e-13		64003.3	0.161305	-0.0486477	-0.0486144	-0.000145191	3.63396e-05	0.365615	5.06222e-05	0.150242	0.0350468	0.0339522	0.000460871	0.296925	0.211222	0.206135	0.1672	0.0269425	0.0269683	-0.000117194	0.517022	0.869154	0.809212	marginal
6	rs28533694		T	0.272463	-0.0133227	-0.0133238	3.22e-05	2.72e-08	0.312762	1.92e-07		111536	0.275307	0.00480574	0.00483051	-5.41494e-05	0.738652	0.670211	0.877054	0.341997	0.00398164	0.00442424	0.000394624	0.873409	0.144209	0.319808	0.258559	0.0520915	0.0520853	5.30542e-05	0.147666	0.925115	0.317618	marginal
6	rs3756785	MED23; ENPP3	C	0.166541	-0.0210494	-0.0210507	5.28e-05	5.2e-14	0.169588	4.73e-13	78314.6		0.160934	-0.0495082	-0.0494681	-0.000152021	2.80647e-05	0.345152	3.65145e-05	0.147434	0.0234991	0.0226485	0.000399758	0.485405	0.279957	0.376441	0.16801	0.02832	0.0283495	-0.000145903	0.495545	0.837472	0.789239	joint
7	7:75653944_CAACAAAACAAAAAA_C		C	0.701615	-0.00325385	-0.00327926	-0.000188954	0.153208	1.55e-09	2.09e-10			0.699043	0.00813304	0.00822276	8.46668e-05	0.381826	0.505783	0.479321															interaction
7	rs4732514	POR; TMEM120A	T	0.670979	-0.00475688	-0.00477039	-0.000176562	0.0316545	6.3e-09	9.04e-11	958882		0.668058	0.00104512	0.00109235	0.000155611	0.908419	0.212477	0.431686	0.680328	-0.0207275	-0.0206666	-4.73508e-05	0.429641	0.871264	0.706924	0.687551	0.0239584	0.0241652	-0.00074766	0.485892	0.171329	0.360643	joint
7	rs7784802	ZNF680; BNIP3P42	T	0.363411	0.014125	0.0141234	8.58e-06	5.49e-11	0.771219	8.87e-11	104388	85020.3	0.357251	0.00147595	0.00150936	-9.03918e-05	0.868307	0.448124	0.74981	0.31468	-0.0145943	-0.0145247	-3.00526e-05	0.576288	0.918386	0.844937	0.410266	0.0807345	0.080161	-0.000409477	0.01333	0.449615	0.0431852	joint,marginal
8	rs10086575	EBF2	A	0.25446	0.0140698	0.0140686	-1.02e-05	4.06e-09	0.754452	1.87e-08	128292	104495	0.248389	0.00614265	0.00636806	-0.000374215	0.531463	0.00565648	0.0216227	0.253039	-0.0517344	-0.051617	-5.7432e-05	0.0669351	0.857278	0.164486	0.236731	0.0409883	0.0413197	-0.000615379	0.228469	0.269339	0.333357	joint,marginal
8	rs12056768	LINC00536	G	0.580588	-0.0231262	-0.0231245	4.83e-05	5.61e-28	0.0936654	5.61e-27	36991.1	30130.2	0.58862	-0.0288033	-0.0288728	-0.000177663	0.000761185	0.125057	0.000295318	0.604836	-0.0382465	-0.038173	0.000121821	0.121423	0.645618	0.292052	0.562798	0.0109909	0.0116215	-0.000526398	0.721796	0.29744	0.574119	joint,marginal
8	rs13277801	UBXN2B	T	0.663812	0.0125896	0.0125897	-3.02e-06	9.9e-09	0.919957	3.62e-08	136187	110946	0.674204	-0.0110598	-0.0111623	0.000396424	0.218311	0.00115908	0.00416773	0.651531	-0.0284388	-0.0285904	6.51784e-05	0.256031	0.813187	0.5225	0.682378	0.0531991	0.0537167	-0.00035832	0.100284	0.512643	0.228768	joint,marginal
8	rs1421333	PURG	A	0.603466	0.0139065	0.0139119	-3.52e-05	5.63e-11	0.22496	4.58e-10	104012	84798.4	0.600249	-0.00295979	-0.00297177	-6.54383e-05	0.728437	0.572097	0.763933	0.582526	-0.00747965	-0.00723765	0.000161952	0.763168	0.554527	0.81733	0.574636	0.0651183	0.0679217	-0.00121162	0.0373796	0.016216	0.0133645	joint,marginal
8	rs34290760	PPP1R3B-DT	G	0.0300487	-0.0359025	-0.0358855	-2.92e-05	6.45e-09	0.724813	1.17e-08		104456	0.0288801	-0.00661577	-0.00674446	-0.000421253	0.791915	0.212136	0.405803	0.0238914	-0.0990211	-0.0811592	0.00153279	0.187233	0.0777695	0.118732	0.0255289	-0.101735	-0.103155	0.000978572	0.286786	0.466664	0.540727	marginal
8	rs4841133	PPP1R3B-DT	G	0.907481	0.0215659	0.0215034	0.000145755	1.16e-08	0.00295352	1.07e-11	124082		0.910428	0.0125742	0.012652	0.000106689	0.414903	0.60146	0.559428	0.91936	-0.0154435	-0.0152595	4.26491e-05	0.716162	0.928297	0.9358	0.906134	0.00733426	0.00451873	-0.000720377	0.889494	0.374611	0.667978	joint
8	rs769249577		C	0.134555	-0.0153247	-0.0153318	-0.00010996	6.46e-07	0.00939563	3.95e-09	175983		0.138321	-0.0162607	-0.016227	3.04402e-05	0.188415	0.857929	0.418228															joint
9	9:136138765_GCGCCCACCACTA_G		G	0.183043	-0.0149569	-0.0149123	-4.76e-05	2.61e-08	0.195697	6.89e-09		117308	0.171258	-0.0051221	-0.00493485	-0.000126434	0.64422	0.406811	0.57429								0.160904	0.0760478	0.0756465	-5.68192e-05	0.0652121	0.935738	0.177554	marginal
9	rs584048	RABGAP1	T	0.860802	-0.0190144	-0.019017	1.21e-05	2.3e-10	0.768244	9.51e-10	111165	90585	0.857111	-0.0264798	-0.0264993	4.61351e-05	0.0295365	0.782806	0.0928909	0.88101	0.00955637	0.0110303	-0.00048187	0.791889	0.227795	0.481206	0.826779	-0.0274052	-0.0275095	0.000232801	0.4962	0.712361	0.772611	joint,marginal
9	rs782134971		G	0.25495	-0.0107725	-0.0107051	-0.000101791	6.14e-06	0.00177895	5.27e-09	221297		0.237329	-0.00795456	-0.007864	-7.70591e-05	0.418823	0.567913	0.546348															joint
10	rs10822145	JMJD1C	T	0.474523	-0.0105675	-0.0105711	-9.01e-05	3.73e-07	0.00154031	1.72e-10	172880		0.482392	-0.0141121	-0.0141513	-0.000148941	0.0927951	0.193257	0.062747	0.504696	0.0228355	0.0228373	-5.89755e-06	0.339605	0.982509	0.629515	0.441209	-0.0274791	-0.0278537	-0.000272532	0.366166	0.584868	0.501045	joint
10	rs12411742	MAT1A	A	0.527555	-0.0132062	-0.0132057	3.57e-06	2.18e-10	0.900414	7.91e-10	110827	90278.2	0.536645	-0.00872323	-0.0085927	0.000187072	0.301085	0.105767	0.207893	0.504297	0.0111629	0.0113164	0.000103059	0.638294	0.693575	0.808325	0.586248	-0.0678704	-0.0690122	-0.000329698	0.0267147	0.501536	0.043103	joint,marginal
10	rs12783845	KIF20B	T	0.215523	0.0152127	0.0152137	1.44e-05	1.65e-09	0.676243	2.42e-09	123097	100294	0.210782	0.000387352	0.000286004	-5.70278e-05	0.970101	0.685269	0.92033	0.216105	-0.00935346	-0.0094877	0.000415117	0.742533	0.182936	0.407441	0.202822	0.00702635	0.00656515	-0.000277052	0.857322	0.667687	0.907435	joint,marginal
10	rs4418728	CYP26A1	T	0.450001	0.0113915	0.0113848	-2.11e-05	4.44e-08	0.460154	2.8e-07		122187	0.457144	-0.00803646	-0.00788649	0.000177778	0.345215	0.125565	0.245105	0.444619	-0.00675781	-0.00665978	-6.01641e-05	0.788172	0.824105	0.930803	0.470086	-0.0408191	-0.0408517	0.000747078	0.179233	0.144303	0.173262	marginal
11	11:14151007_TC_T		T	0.0222092	0.0419963	0.0419346	0.00029701	1.18e-08	0.00300178	2.14e-12	126144		0.0229589	0.0489395	0.0498438	0.000729966	0.106652	0.0781065	0.0358314								0.0314583	-0.12368	-0.122077	0.000425303	0.16888	0.803421	0.383004	joint
11	11:14359058_TATC_T		T	0.0493365	0.0456993	0.0457913	0.000182601	3.67e-20	0.00703392	2.77e-24	48978.3		0.0521368	0.0328891	0.0329975	9.2643e-05	0.0902476	0.728653	0.187502								0.0643472	0.151103	0.151614	0.000219569	0.0387672	0.85291	0.091855	joint
11	11:14491678_GTT_G		G	0.0169641	-0.0611896	-0.0611677	-6.91e-05	3.35e-14	0.530081	2.47e-14	77203.3		0.0161492	-0.0481014	-0.0446166	-0.000832005	0.151344	0.0711012	0.0491731								0.027451	-0.153991	-0.145855	0.00202423	0.0760621	0.148454	0.114488	joint
11	11:14992795_AGGAGCCCACAGACCTT_A		A	0.0580852	-0.0761912	-0.0761284	-0.000455718	4.26e-63	4.77e-13	4.37e-84	15188		0.0560182	-0.0964977	-0.0953244	-0.000842618	3.27506e-07	0.00125015	3.05937e-09								0.0580507	-0.138538	-0.147514	-0.00170872	0.0548752	0.204611	0.0628165	joint
11	11:15235098_ATC_A		A	0.0243894	-0.103201	-0.103734	-0.000694936	6.55e-49	8.24e-13	6.3e-68	18809.5		0.0216489	-0.150333	-0.151045	-0.00137204	1.13575e-06	0.00160031	1.34302e-08								0.0149072	-0.250261	-0.262708	-0.00374799	0.0861574	0.250648	0.143319	joint
11	rs10160436	PSMA1	T	0.0253377	-0.0497366	-0.0497274	-0.000344699	1.6e-14	0.00010908	6.83e-21	78880.3		0.0225933	-0.0394112	-0.0393933	-0.000205432	0.153338	0.593371	0.238272	0.0187672	-0.169639	-0.166978	-0.00182078	0.0761797	0.106733	0.0493837	0.0165438	0.140612	0.13248	0.000895519	0.188306	0.636929	0.196579	joint
11	rs1037378	PDE3B	A	0.539845	-0.0820958	-0.0820733	-0.000523313	0	2.58e-74	0			0.535515	-0.0647023	-0.0648552	-0.000642531	1.13194e-14	2.47781e-08	1.36418e-24	0.557343	-0.0786961	-0.0790574	-0.000270098	0.00100878	0.297726	0.00169288	0.500638	-0.0421724	-0.042362	-0.000293844	0.15743	0.556425	0.263863	interaction
11	rs10450577	SPON1	T	0.260875	-0.0156336	-0.0156466	-0.000130594	3.11e-11	5e-05	3.12e-17	102046		0.261798	-0.0269482	-0.0269133	-0.000169051	0.0046415	0.193902	0.00334867	0.253809	-0.00873255	-0.00821983	-0.00034617	0.753714	0.268231	0.500585	0.292988	0.000641283	0.000760924	-5.55367e-05	0.984427	0.915261	0.994355	joint
11	rs10734230		A	0.589382	-0.0121778	-0.0121837	-2.9e-05	8.28e-09	0.316157	3.97e-09	134091		0.60165	-0.0172837	-0.0173994	-0.000146678	0.0432276	0.209771	0.0311796								0.543583	0.0445221	0.0442499	-0.000717963	0.158648	0.168917	0.185248	joint
11	rs10766178	SPON1	A	0.770976	-0.0222682	-0.0222354	-0.000125684	3.08e-19	0.000219478	1.51e-25	55177		0.770633	-0.0302281	-0.030232	-0.000155495	0.00318404	0.263421	0.00294051	0.754796	-0.0250033	-0.0240021	-0.000252783	0.369045	0.411699	0.427036	0.770483	0.0380976	0.0384029	-6.72077e-05	0.309673	0.909547	0.595182	joint
11	rs10793128		A	0.0924341	0.0210364	0.0210572	8.06e-05	5.08e-09	0.101073	3.77e-10	129503		0.0909105	-0.00114744	-0.000930488	-0.000112999	0.938141	0.578826	0.840146	0.115967	0.04321	0.0439415	-0.000129528	0.241388	0.746936	0.494952	0.101699	-0.0046735	-0.000974984	0.00145182	0.926286	0.0657935	0.174228	joint
11	rs10832371	INSC	A	0.132216	-0.0222125	-0.0221769	-8.56e-05	3.5e-13	0.0413391	3.66e-15	85366.2		0.142321	-0.0138335	-0.0138417	-3.98528e-06	0.245348	0.980455	0.494606	0.16991	-0.00806043	-0.00805714	-4.46624e-05	0.79507	0.897661	0.953016	0.180062	0.0271026	0.0277418	0.000776465	0.488153	0.236299	0.332994	joint
11	rs10832393		G	0.253028	-0.0156509	-0.0156393	-5.77e-05	6.29e-11	0.0783976	2.66e-12	104203		0.261151	-0.0160554	-0.0163298	-0.000326114	0.0924643	0.0119136	0.00351979	0.269231	0.0087667	0.00878153	0.000182606	0.744844	0.541533	0.764637	0.268625	0.00590104	0.00703028	0.000257664	0.863168	0.656229	0.881559	joint
11	rs10897982		C	0.191693	-0.0262384	-0.0262422	8.81e-06	4.23e-23	0.807643	6.8e-23	45141.7		0.194786	-0.0348465	-0.0347215	-0.000134016	0.00104865	0.353013	0.00135972	0.205366	-0.0439717	-0.0439727	-9.28659e-07	0.154435	0.997804	0.358828	0.259792	-0.0154967	-0.0187125	-0.0014049	0.658029	0.0152516	0.0387495	joint
11	rs11023156	SPON1	G	0.175612	0.0248499	0.0248389	0.000155845	1.85e-19	3.43e-05	4.71e-27	53928.5		0.182637	0.0255039	0.0254466	7.21839e-05	0.0208388	0.632512	0.0452611								0.175717	-0.0151189	-0.014936	0.000657014	0.702361	0.27927	0.550063	joint
11	rs11023330	PDE3B	C	0.0963337	0.0577224	0.0575743	0.000419575	2.41e-56	4.07e-17	1.86e-88	16689.3		0.0953032	0.068212	0.0675315	0.000499408	4.11004e-06	0.0141394	8.32038e-08	0.0851468	0.024498	0.0245223	0.000115359	0.577878	0.805661	0.816023	0.0919676	0.0859143	0.0856053	9.02044e-05	0.10908	0.917832	0.264445	joint
11	rs11023371	PDE3B; CYP2R1	A	0.0696858	0.0479923	0.0479274	0.000297592	7.97e-30	2.35e-07	5.39e-43	32344.6		0.0681447	0.0272303	0.0268024	0.000391806	0.117593	0.102088	0.0388082	0.0837065	0.0220291	0.0190152	-0.000750297	0.592549	0.0849838	0.218804	0.0601433	0.0376	0.0379726	0.000160902	0.53655	0.869639	0.797661	joint
11	rs11023392	CALCB	A	0.124677	-0.020989	-0.02094	-0.000181478	1.66e-11	2.28e-05	4.19e-18	100665		0.132565	-0.021467	-0.0212886	0.000145304	0.0777429	0.379103	0.18548	0.133999	-0.0210585	-0.0203616	0.000235049	0.560087	0.559736	0.739656	0.109176	0.0352885	0.0324204	-0.00145356	0.463852	0.0628831	0.165159	joint
11	rs11023517		G	0.155348	0.0126621	0.0126828	0.000108267	1.2e-05	0.00601433	4.53e-08	228236		0.151729	0.0172856	0.0170356	0.000339835	0.147489	0.0394103	0.0198795	0.158502	0.0230095	0.0225542	0.000174858	0.487202	0.63162	0.677533	0.153908	-0.00739127	-0.00509163	0.000933046	0.857258	0.168878	0.386626	joint
11	rs11023585		G	0.118844	-0.0199808	-0.0199878	-0.000133325	4.38e-10	0.00242098	1.84e-13	115141		0.112485	-0.0287551	-0.0289597	-0.000137548	0.0315513	0.455383	0.0481759								0.112951	0.0412647	0.0391639	-0.000294341	0.420174	0.718218	0.710149	joint
11	rs112072036	PSMA1	G	0.0464999	-0.196809	-0.1967	-0.00085426	0	5.86e-35	0		2281.22	0.0454574	-0.208235	-0.208225	-0.00126259	5.5075e-24	1.17805e-05	3.36406e-27	0.0390954	-0.0901884	-0.0905727	-0.000401491	0.122007	0.528773	0.191882	0.0595733	0.00747678	0.00139199	-0.00111728	0.906023	0.339283	0.63048	marginal
11	rs112608662	COPB1	T	0.0420588	-0.181582	-0.181435	-0.000777071	3.41e-267	6.49e-27	2.18339e-302	3627.38		0.0403779	-0.187809	-0.187562	-0.00126975	7.26341e-18	3.53861e-05	5.78796e-21	0.0375307	-0.0611361	-0.0608897	-0.000375505	0.296828	0.571162	0.442271	0.0468183	0.0616171	0.0586952	-0.00154377	0.402785	0.228398	0.355723	joint
11	rs113137180	SPON1	G	0.0490948	-0.06175	-0.0616883	-0.000402605	3.28e-38	9.57e-10	2.37e-53	27111.4		0.0525053	-0.0537951	-0.0555028	-0.000681479	0.00380769	0.00805809	0.000153703	0.0404695	-0.0270928	-0.0248949	0.000730328	0.679398	0.328995	0.597917	0.0466698	-0.0428279	-0.0388831	0.0012506	0.559297	0.270577	0.516992	joint
11	rs11432146		CT	0.851299	-0.0188074	-0.0188068	4.25e-06	1.22e-10	0.915166	3.85e-10	107588		0.849113	-0.00226513	-0.00232228	0.000139426	0.848441	0.385232	0.685391								0.817994	0.0405229	0.0397563	-0.000272974	0.319052	0.685689	0.598894	joint
11	rs11493371	PDE3B	T	0.0511285	-0.0394679	-0.0394857	-0.000416991	2.04e-17	5.72e-11	1.92e-32			0.0535057	-0.0541185	-0.0542145	4.27092e-05	0.00322625	0.862037	0.0118532								0.0473359	-0.098104	-0.101686	-0.00122107	0.181865	0.322851	0.223176	interaction
11	rs1149605		C	0.172687	0.0222453	0.0222488	4.9e-05	7.02e-16	0.19447	5.45e-17		55506	0.168929	0.0140875	0.0139762	-0.000155358	0.213195	0.318906	0.334824	0.16124	0.0378996	0.0379742	-3.73898e-05	0.236698	0.916772	0.495948	0.185981	0.0296539	0.030348	-0.000362984	0.428449	0.548495	0.666702	marginal
11	rs11535840	NADSYN1	A	0.0131192	-0.0849184	-0.0848494	0.000131826	1.19e-19	0.297941	6.26e-19	51677		0.0140368	-0.148705	-0.148764	4.83281e-05	7.02966e-05	0.926261	0.000345304	0.0153766	-0.188729	-0.188428	-0.000114095	0.0598678	0.91414	0.168121	0.0276382	0.0756616	0.075817	-0.00212029	0.430644	0.181491	0.306838	joint
11	rs116842259	INSC	C	0.0477451	0.0201584	0.0204066	0.00022483	3.79e-05	0.000748706	1.49e-08	254435		0.0468821	0.0155742	0.0150845	0.00054747	0.43827	0.0447506	0.0575349	0.0368867	0.166014	0.161453	0.000552118	0.00994023	0.441772	0.0159048	0.043794	0.0427955	0.0342962	-0.00098777	0.567877	0.344891	0.633573	joint
11	rs116947529	PSMA1	T	0.0232283	-0.0361524	-0.0359325	-0.000319459	8.87e-08	0.000653373	1.31e-11	164441		0.0236889	-0.0329605	-0.0324605	-0.00093035	0.219877	0.0143578	0.0141207	0.0208333	-0.0749436	-0.0799854	0.000879926	0.29568	0.256919	0.358346	0.0149124	0.0840363	0.111207	0.0029638	0.518193	0.170789	0.127442	joint
11	rs117363662	CALCB	A	0.0253661	-0.0994532	-0.0995225	-0.000457467	1.53e-50	7.1e-07	1.46e-62	19668.2		0.025792	-0.125134	-0.12498	5.03365e-05	3.46522e-06	0.889464	1.43121e-05	0.0208556	-0.0450214	-0.0389105	0.00143181	0.62646	0.188652	0.366235	0.0289579	-0.0642002	-0.0473279	0.00205784	0.460479	0.166555	0.374958	joint
11	rs117551286		C	0.0223137	-0.0313105	-0.0313796	-0.000336825	9.09e-06	0.000545444	1.6e-09	224250		0.0174105	-0.0301291	-0.0306012	-0.000361729	0.364892	0.425655	0.403738	0.017777	-0.0391862	-0.0459374	-0.00145857	0.673349	0.118858	0.239281	0.0214892	0.0424328	0.0463715	0.000355442	0.685155	0.84044	0.892779	joint
11	rs117576073	CYP2R1	T	0.0120701	-0.121596	-0.121308	-0.000693665	2.2e-41	2.53e-08	3.43e-55	27448.3	22254.8	0.0138292	-0.174684	-0.179002	-0.000704935	7.84899e-07	0.162321	7.35638e-07	0.0129145	-0.0397541	-0.0305038	-0.000779624	0.696868	0.507262	0.77491	0.0159875	0.123826	0.129487	0.000608472	0.269227	0.770985	0.483315	joint,interaction,marginal
11	rs117599532	BMAL1; RN7SKP151	A	0.0101694	-0.0420305	-0.0411975	-0.000750749	6.79e-05	2.72e-07	3.23e-12	281970		0.0100607	-0.0764066	-0.0760183	-0.000315778	0.0720593	0.60872	0.139998	0.00362945	-0.0827428	-0.0826079	9.93478e-05	0.657362	0.959319	0.903902	0.00339346	-0.30625	-0.509682	-0.00763738	0.210784	0.261337	0.343393	joint
11	rs117913124	CYP2R1	A	0.0278498	-0.335733	-0.335331	-0.00167494	0	7.09e-78	0		1282.05	0.0272394	-0.345862	-0.34418	-0.00223936	1.1791e-37	4.00365e-09	9.74783e-40	0.0209851	-0.293081	-0.293159	-0.00037897	0.00175843	0.737916	0.00406687	0.0369809	-0.198323	-0.220455	-0.0017528	0.0127573	0.30784	0.0269861	interaction,marginal
11	rs117953880	PSMA1	A	0.0214951	-0.0396976	-0.0397182	-0.000427931	2.21e-08	1.14e-05	1.99e-14	145182		0.0209886	-0.020838	-0.0215169	-0.000650028	0.460189	0.0898991	0.13468	0.0137631	0.298643	0.299985	-0.000147475	0.00140918	0.880229	0.00539001	0.0302379	-0.167252	-0.186332	0.00123882	0.0711214	0.35619	0.183532	joint
11	rs118051233	SPON1	T	0.0267955	0.0322043	0.0320248	0.000182337	1.14e-06	0.0460263	3.8e-08	180118		0.0259206	0.0175161	0.0167194	0.000271289	0.515057	0.465951	0.550645	0.0270645	-0.137594	-0.136876	0.000121365	0.0695004	0.880772	0.183433	0.0297851	0.0807897	0.0826329	0.00120723	0.342382	0.438947	0.495088	joint
11	rs118055554	COPB1	T	0.0158462	-0.0401485	-0.0402456	-0.000217625	6.47e-07	0.0483379	3.54e-08	190709		0.0156807	-0.0870441	-0.0870603	2.87744e-05	0.00929766	0.950064	0.0326004	0.0128839	0.0116838	0.0263706	-0.000676038	0.919806	0.585076	0.853002	0.0129851	-0.197407	-0.181828	0.00101384	0.19409	0.737505	0.424981	joint
11	rs118071012	PDE3B	C	0.034202	0.048572	0.0488001	0.000377025	1.12e-16	2.62e-06	1.65e-25	61234.2		0.0326737	0.0462365	0.0453086	0.000676018	0.0536845	0.0399072	0.00868427	0.0293912	0.0303159	0.0191226	0.00113303	0.673481	0.162912	0.316701	0.0576742	0.0497323	0.0508515	0.00097011	0.437609	0.336763	0.375858	joint
11	rs118114219	INSC	T	0.0105433	-0.0618672	-0.0619103	-0.000221133	9.83e-10	0.110202	1.66e-10	120473		0.0110099	-0.112232	-0.112354	0.000102004	0.00829055	0.862713	0.0306464	0.0105793	-0.0578731	-0.0575233	-0.000456252	0.669622	0.757275	0.879342	0.0106186	-0.195955	-0.172155	0.00212264	0.182779	0.443625	0.407813	joint
11	rs11826356	PSMA1	T	0.0174473	0.0565499	0.0567551	0.000517681	4.31e-11	1.06e-05	5.04e-18	87234.8		0.0181936	0.0181152	0.0154816	0.000765721	0.592046	0.0957334	0.17774	0.0139958	0.15306	0.149961	-0.000778725	0.104531	0.44067	0.22068	0.0310735	-0.152705	-0.136234	-0.0021402	0.0766338	0.154931	0.0794738	joint
11	rs12224205	NADSYN1; MIR6754	G	0.172584	-0.10233	-0.102356	5.83e-05	8.68e-298	0.124254	6.5e-305	3215.19		0.177296	-0.0960131	-0.0959909	0.000107338	1.01193e-17	0.482789	7.31956e-17															joint
11	rs12280456	UVRAG	C	0.0879656	0.0219272	0.0219332	4.22e-05	2.64e-09	0.402381	1.58e-09		101735	0.088657	0.00146988	0.0014954	-0.000131968	0.921611	0.524904	0.816549	0.100916	0.0119206	0.013971	-0.000298511	0.759615	0.482291	0.762431	0.0995807	-0.0109579	-0.00425255	0.00175072	0.823949	0.0250788	0.0784851	marginal
11	rs12361614	SPON1	C	0.0322724	-0.0489502	-0.0488453	-0.000286682	2.95e-16	0.000585177	7.4e-21	64646.6		0.0333728	-0.0373799	-0.0374478	-0.000317324	0.116742	0.323372	0.110732	0.0258257	0.0137911	0.0149545	0.000185903	0.854267	0.810851	0.928692	0.034561	-0.0254149	-0.042052	0.00134469	0.755021	0.258575	0.527549	joint
11	rs12721030	APOC3; APOA1; APOA1-AS	T	0.192257	-0.0199399	-0.0199391	-1.79e-05	6.1e-14	0.622199	6.18e-14	78021.5									0.202426	0.0160603	0.0160734	-0.00110456	0.599215	0.00183734	0.00721751	0.160901	0.030784	0.0300671	-0.000385575	0.46181	0.565639	0.681939	joint
11	rs12721041	APOA4	T	0.0163094	-0.0468211	-0.0466007	-0.000175565	1.05e-08	0.119645	1.05e-09	138265		0.0155893	-0.0492137	-0.04913	5.32894e-05	0.154357	0.908063	0.362207	0.0140479	0.00863209	0.000934793	-0.000602143	0.939301	0.637844	0.892286	0.00886902	-0.205168	-0.326598	0.00409265	0.275218	0.0918012	0.182782	joint
11	rs12786114	PSMA1	C	0.101079	-0.0388211	-0.0388205	-0.000300438	9.67e-31	8.73e-11	5.07e-48			0.0984529	-0.0298636	-0.0301691	-0.000352826	0.0295048	0.063092	0.00700696								0.0868967	0.0075559	0.00646879	0.000362244	0.881376	0.639019	0.841219	interaction
11	rs12788084	LINC02751	G	0.213008	0.0154915	0.0154941	3.13e-05	1.14e-09	0.369166	5.69e-10	119699		0.211726	0.0144135	0.0144171	0.000136895	0.163734	0.329346	0.167695	0.197147	0.00606437	0.00667259	-0.000426779	0.844315	0.201633	0.441013	0.216802	-0.0301488	-0.0292092	0.000476688	0.401668	0.426664	0.560042	joint
11	rs12792987	INSC	T	0.0691507	0.0371807	0.0371788	0.000356319	3.44e-19	2.9e-10	1.63e-34	54138		0.0690317	0.0362207	0.0361111	0.000433197	0.0288349	0.0580158	0.00470419	0.0677119	0.0649438	0.0652156	-0.00013238	0.194991	0.824164	0.421491	0.0513621	0.065563	0.0663869	-0.00139031	0.430257	0.362716	0.49072	joint,interaction
11	rs12795794	PDE3B	G	0.410178	-0.0639821	-0.063977	-0.000498734	9.38e-207	5.2e-68	0		3958.55	0.406842	-0.0524439	-0.0523566	-0.00053706	4.00499e-10	2.9964e-06	7.35609e-17	0.437238	-0.0693348	-0.0697691	-0.000262225	0.00483191	0.329516	0.00813958	0.361739	-0.05157	-0.0515756	-0.000161689	0.0982486	0.742294	0.198739	marginal
11	rs12803256	ACTE1P	G	0.778245	0.102872	0.10289	-4.29e-05	0	0.213945	0		2144.86	0.770503	0.096511	0.0965241	-0.000136222	8.18614e-22	0.320457	7.48688e-21	0.747922	0.129237	0.131303	-0.000429789	3.12225e-06	0.160798	1.24601e-05	0.68215	0.0583529	0.0583919	-0.000116772	0.0757108	0.824018	0.205839	marginal
11	rs138049692	PDE3B	G	0.0717996	0.044908	0.0448559	0.000314255	1.32e-27	2.22e-08	7.63e-42			0.0701221	0.0311715	0.0307985	0.000321235	0.0667207	0.168719	0.0354832	0.0817708	0.0219671	0.0195581	-0.000793723	0.600621	0.0799525	0.201238	0.0597626	0.0378364	0.0381937	0.000169205	0.536616	0.863608	0.795657	interaction
11	rs138239596	PSMA1	T	0.0106109	-0.0525028	-0.0524232	-0.000366958	2.45e-07	0.00833923	7.63e-10	166966		0.00948225	-0.014717	-0.0141582	-0.00117418	0.7289	0.0539843	0.125263	0.00853064	0.0313438	0.0206448	-0.00290343	0.830945	0.12347	0.289284	0.00808261	0.0352116	0.0317709	0.000178311	0.819048	0.934629	0.966774	joint
11	rs142023253		A	0.0874652	0.0358539	0.0359044	0.000207015	7.55e-22	4.77e-05	9.15e-30	46814.8		0.0878132	0.0356673	0.035281	0.000238866	0.0151982	0.228834	0.0118352	0.0686103	0.108387	0.108705	0.000191357	0.0222865	0.72894	0.0659044	0.0816387	0.0126832	0.0238552	-0.00191662	0.839655	0.0856156	0.217665	joint
11	rs142369684	SPON1-AS1; SPON1	A	0.033013	-0.0599631	-0.0600558	-0.000308681	8.25e-26	8.23e-05	9.59e-33	41835.2		0.0324979	-0.0709002	-0.0711022	0.000111172	0.00278346	0.736847	0.011398	0.0268667	-0.0719942	-0.075114	0.000521792	0.353504	0.57472	0.616567	0.0321684	0.0326781	0.0421972	-0.00116584	0.71398	0.389492	0.673444	joint
11	rs143488652	PTH	G	0.0148517	-0.0544543	-0.0548921	-0.000363299	3.04e-10	0.0022485	3.37e-13	109268		0.0154154	-0.048818	-0.0464122	-0.00045449	0.169817	0.360312	0.224517	0.00901526	-0.00259352	-0.0289449	-0.00150678	0.983467	0.219135	0.402512	0.0270191	-0.100991	-0.101153	-7.01086e-05	0.261529	0.963746	0.517931	joint
11	rs143640935	SPON1	T	0.0499906	-0.0614567	-0.0613514	-0.000404025	5.33e-38	7.9e-10	2.45e-53			0.0528029	-0.0509758	-0.0527339	-0.000806479	0.00636473	0.001835	5.77542e-05	0.0406732	-0.0240329	-0.0226655	0.000664185	0.712623	0.374676	0.65724	0.0464575	-0.0448227	-0.0405274	0.0012628	0.542077	0.268425	0.510718	interaction
11	rs145117134	CALCA; CALCB	G	0.0133231	0.0619543	0.0621857	0.000188089	5.57e-11	0.144514	6.43e-12	94759.8		0.01258	0.0268673	0.0272824	0.000200041	0.511945	0.724485	0.722752	0.0115223	-0.0456202	-0.0334654	-0.00104008	0.693741	0.361544	0.591759	0.0111958	-0.224337	-0.177248	0.00389103	0.194945	0.155514	0.191128	joint
11	rs146128209	PDE3B	G	0.0721527	-0.0447618	-0.0446247	-0.000313098	4.5e-30	6.46e-09	3.42e-44			0.0700391	-0.023859	-0.0229087	-0.000870462	0.129988	5.12251e-05	2.34935e-05	0.0679291	-0.0382265	-0.0425115	-0.00108522	0.426361	0.0464479	0.0897247	0.0821773	-0.129299	-0.129246	-9.08157e-06	0.0204837	0.991666	0.0566449	interaction
11	rs146442348	PSMA1	A	0.0153168	0.0615649	0.0613737	0.000279629	7.06e-13	0.0164462	1.39e-15	84791.8		0.0151505	0.0027541	0.00234881	0.000675309	0.937133	0.151423	0.329397	0.00895625	0.14395	0.144616	-8.1431e-05	0.251743	0.958868	0.5185	0.0102975	-0.0729529	-0.0616059	0.00356629	0.679712	0.185271	0.396777	joint
11	rs146580671	CYP2R1	G	0.0140238	-0.0384781	-0.0386568	-0.000365752	1.05e-05	0.00251546	1.77e-08	233139		0.0131731	-0.0147987	-0.0155252	-0.000301624	0.682117	0.557166	0.721373	0.0121739	-0.0434395	-0.0525299	0.00128687	0.684551	0.231394	0.433528	0.0113694	0.141702	0.136396	-0.000869939	0.258402	0.633505	0.519704	joint
11	rs147408527	SHANK2	T	0.0270928	0.0395317	0.03937	-0.000154971	6.95e-10	0.0761464	5.28e-09	117905		0.0281472	0.0257671	0.02571	6.78488e-05	0.300113	0.83937	0.537234	0.0302178	-0.105154	-0.105113	-6.81444e-05	0.107342	0.922407	0.266246	0.0141386	0.0235786	0.0206382	-0.00117895	0.85506	0.47412	0.771541	joint
11	rs147711692		A	0.0176773	-0.0357357	-0.0357351	-0.000319633	2.94e-06	0.00238203	4.14e-09	217239		0.0153338	-0.0140308	-0.0123814	-0.00036967	0.678798	0.425771	0.638165	0.0116441	0.11868	0.129673	0.00139423	0.318561	0.311384	0.453329	0.00554353	0.0968398	0.0649924	-0.00496449	0.602284	0.156553	0.334219	joint
11	rs148497819	SPON1	T	0.0109233	0.0528837	0.052871	0.000241126	4.42e-07	0.0875387	3.74e-08	159506		0.0107563	-0.0153572	-0.0156345	0.000206714	0.713489	0.711704	0.884399	0.00586409	0.0462951	0.0377544	-0.00216369	0.762137	0.254715	0.3834	0.018057	0.0867398	0.0866597	1.96582e-05	0.48533	0.991446	0.757927	joint
11	rs1528656	SPON1	T	0.200292	0.0252322	0.0251991	0.00011557	3.07e-22	0.00116394	6.87e-28	47358.6		0.195003	0.0169728	0.0167748	0.000305376	0.111122	0.0344309	0.0121301	0.185734	0.0182028	0.0182943	-0.000333672	0.56139	0.33124	0.553412	0.174124	0.0379632	0.03835	-0.000158467	0.360836	0.809092	0.658691	joint
11	rs1623797		C	0.524894	-0.0125083	-0.0125126	-4.85e-05	1.98e-09	0.0896159	1.38e-10	123377		0.530128	-0.00279921	-0.00278044	5.77626e-05	0.739809	0.615783	0.855853	0.557064	0.0212316	0.0211056	0.000466148	0.388333	0.0824036	0.105987	0.485553	-0.0184928	-0.0181665	-0.000302874	0.55815	0.544594	0.633729	joint
11	rs1660878		C	0.334025	0.0149869	0.0149964	4.52e-05	9.29e-12	0.132984	6.52e-13		78540.6	0.334591	0.00855578	0.00859625	0.000138565	0.337015	0.253348	0.251289															marginal
11	rs16930609	CYP2R1	C	0.0872844	0.0532776	0.0533634	0.00031344	1.84e-45	9.26e-10	3.13e-64	21230		0.091816	0.0623748	0.062108	0.000226309	2.9592e-05	0.264501	3.04978e-05	0.0785024	0.0807618	0.0805641	0.000419642	0.0653119	0.385734	0.0911383	0.0929872	0.0231151	0.0262679	0.000616987	0.663116	0.469298	0.643331	joint
11	rs17475467	COPB1	T	0.0531723	0.0530288	0.0529485	0.000368614	5.73e-28	2.34e-08	6.59e-42			0.0549781	0.00976872	0.00961972	0.00011957	0.615984	0.655741	0.755001	0.0422841	-0.0136672	-0.0161877	0.000877883	0.832241	0.242485	0.504382	0.070446	-0.069834	-0.0758619	0.000971398	0.254269	0.284597	0.368464	interaction
11	rs1790309	ACTE1P	A	0.0610853	-0.0481525	-0.048146	-1.4e-05	1.89e-28	0.814734	4.29e-29	36229.9		0.0608485	-0.0719327	-0.0719955	0.000109673	7.38802e-05	0.659702	0.000361575	0.0625432	-0.0856572	-0.0864378	0.000192339	0.100492	0.742465	0.257444	0.0910661	0.0434434	0.0472211	-0.0015386	0.443701	0.0835827	0.211627	joint
11	rs1792325	ACTE1P	T	0.391819	-0.0265757	-0.0265751	1.32e-05	1.01e-35	0.650806	1.08e-35	28619.8		0.402487	-0.0192447	-0.0192644	0.000244595	0.0242478	0.0370295	0.0199079	0.423849	-0.0101596	-0.0100029	0.000115227	0.678335	0.66927	0.848275	0.397385	-0.0688057	-0.0688583	-3.10842e-05	0.0368354	0.954016	0.102338	joint
11	rs1792556	INSC	G	0.400079	0.0147153	0.014716	4.13e-05	4.83e-12	0.156411	3.84e-13	92675.7		0.400096	0.0128052	0.0128192	1.2752e-05	0.137501	0.914414	0.305056	0.402321	0.0590882	0.0594989	-0.000353781	0.0165636	0.196803	0.0321057	0.412179	0.0117269	0.0113635	0.00032606	0.699837	0.521159	0.732884	joint
11	rs1872285		A	0.207553	0.0167667	0.0167417	9.05e-05	4.97e-11	0.00952318	6.4e-14	104494		0.203111	0.0191455	0.0190738	0.000124715	0.0660932	0.378554	0.0834238	0.202447	-0.0128288	-0.0129523	-0.000212744	0.680854	0.534653	0.732745	0.194655	-0.0168248	-0.0174736	-0.000448838	0.660531	0.458973	0.612686	joint
11	rs188480917	PDE3B	G	0.0108624	-0.33142	-0.331918	-0.00162429	2.49e-246	5.74e-30	5.65e-272		3321.42	0.0116953	-0.359451	-0.360801	-0.001506	8.67226e-18	0.0122183	1.62274e-17	0.00865052	-0.511174	-0.522258	0.00112081	0.000798746	0.525852	0.00262187	0.0205814	-0.202896	-0.210969	-0.000596702	0.048614	0.756262	0.116484	marginal
11	rs188989624	PDE3B; MORF4L1P3*	T	0.0152295	-0.0453148	-0.0457833	-0.000400498	2.61e-07	0.000945947	6.58e-11	153235		0.0162278	-0.0438132	-0.0438121	-5.20871e-07	0.1813	0.999066	0.3932	0.00793371	0.00868432	-0.0105087	-0.000978813	0.935648	0.441103	0.730867	0.0162593	-0.109867	-0.105488	-0.00224299	0.401506	0.332609	0.425051	joint
11	rs1919309	SPON1	C	0.509529	0.0214858	0.0214802	0.000177235	5.95e-25	5.34e-10	3.26e-40	41773.3		0.506313	0.0213397	0.0214163	9.82068e-05	0.0116621	0.397015	0.016539	0.492899	0.0146753	0.0143315	0.000242474	0.540775	0.354181	0.497445	0.507732	0.0659906	0.0653792	-0.00106688	0.0306602	0.0309359	0.0217984	joint,interaction
11	rs1945597	INSC	G	0.310964	-0.0107527	-0.0107695	-9.99e-05	1.61e-06	0.00115265	5.71e-10	193845		0.308247	-0.0166555	-0.0165311	-0.000207199	0.0680787	0.0943623	0.0214832	0.291364	-0.0199409	-0.0200569	-0.000287928	0.462931	0.326816	0.406765	0.275295	-0.016199	-0.0163223	0.000335565	0.641172	0.541828	0.785418	joint
11	rs201177618	MGAT4C	A	0.833787	0.109512	0.109552	-5.4e-05	0	0.160263	0		2357.28	0.825868	0.111944	0.11194	-0.000119097	6.82436e-24	0.437039	6.59449e-23								0.771663	0.0782741	0.0783978	-0.000425956	0.0332837	0.481406	0.0947275	marginal
11	rs2097164	INSC	T	0.163375	-0.0133402	-0.0133625	-0.000142473	1.75e-06	0.000200161	9.11e-11	197381		0.167276	-0.0128299	-0.0128101	-7.28456e-05	0.24675	0.629846	0.3987								0.164824	-0.00883763	-0.00898816	6.82737e-05	0.824685	0.911297	0.974464	joint
11	rs2186773	KRTAP5-7; NADSYN1	C	0.960991	0.0981171	0.0981381	-1.27e-05	5.31e-74	0.863961	2.05e-75	13338		0.95767	0.0999242	0.0999386	-0.000302568	1.75483e-06	0.291583	1.06871e-05	0.957773	0.093756	0.0965259	-0.00132906	0.0908604	0.0272605	0.0366714	0.947223	-0.0719383	-0.0763117	0.000677605	0.352858	0.568935	0.606863	joint
11	rs2282529	NPAS4	A	0.442291	0.0104054	0.0104043	5.87e-05	6.6e-07	0.0405799	2.2e-08	180408		0.433986	0.00880462	0.00875423	-9.23469e-05	0.295315	0.425753	0.477719								0.464786	0.0164468	0.0157912	0.000456048	0.593117	0.35028	0.507262	joint
11	rs2597190	COPB1	G	0.253237	0.0503844	0.0504579	0.00028842	1.54e-95	3.61e-18	2.31e-134			0.252186	0.0749288	0.0748324	0.000436045	1.81673e-14	0.00101701	4.52622e-18	0.221475	0.039466	0.0390491	0.00016779	0.176955	0.601432	0.32788	0.254706	0.0338781	0.0337916	0.000164284	0.330973	0.772557	0.545861	interaction
11	rs2654515	LINC02548	T	0.363495	0.0117616	0.0117548	4e-05	4.98e-08	0.175313	1.06e-08	150683		0.36527	0.00608104	0.00605512	0.000189036	0.485311	0.114365	0.176066	0.343438	-0.000966985	-0.000968342	0.000100635	0.969797	0.722822	0.939	0.342284	0.082097	0.0824373	-0.000642895	0.0116477	0.23358	0.0292068	joint
11	rs2847500	POU2F3	A	0.123361	-0.0209423	-0.0209409	-1.73e-05	3.4e-11	0.69008	5.01e-11	101578	82738.7	0.125286	-0.0189546	-0.0189601	0.000337272	0.131883	0.0535324	0.0831467								0.128271	-0.0362746	-0.0370994	-0.000344762	0.444464	0.666821	0.646977	joint,marginal
11	rs297357	SOX6	G	0.631984	0.0120943	0.01209	5.42e-05	2.19e-08	0.0666792	1.11e-09	141699		0.629883	0.00781043	0.00777224	-9.08192e-05	0.369081	0.440677	0.556278	0.62204	-0.017258	-0.0173166	-0.000191672	0.486281	0.487344	0.578413	0.651387	0.0146499	0.0146948	0.00015906	0.646234	0.766122	0.848336	joint
11	rs35044766	SOX6; C11orf58*	C	0.0243084	-0.0518659	-0.0520791	-0.000206927	1.92e-14	0.026721	2.06e-16	74883.1		0.0228353	-0.0632458	-0.0630807	-0.000328822	0.0211341	0.39844	0.0364171	0.0146853	-0.11272	-0.124258	0.00150611	0.188933	0.0847957	0.121899	0.0294337	-0.00202399	-0.0189211	-0.00221471	0.98339	0.138981	0.28952	joint
11	rs35796282	PSMA1	T	0.0772221	-0.0433899	-0.0435252	-0.000369901	8.71e-30	1.85e-12	9.4e-50			0.0724321	-0.039206	-0.0393801	-0.000350726	0.0144042	0.112804	0.00668356	0.0655148	-0.0914681	-0.0922893	-0.000483284	0.060193	0.364698	0.0898214	0.0556319	-0.0406335	-0.0401881	-0.000218863	0.561843	0.853182	0.808629	interaction
11	rs36037455	RRAS2	T	0.0167747	-0.112935	-0.112961	-0.000296912	6.06e-46	0.00702546	1.08e-50	22885		0.017085	-0.128372	-0.128447	-0.000599242	2.77296e-05	0.153193	2.9108e-05	0.0121107	-0.196863	-0.222286	-0.00264742	0.104001	0.0370364	0.0370769	0.0206567	-0.0398087	-0.0407373	0.00100438	0.626591	0.463239	0.718872	joint
11	rs3935919	SPON1	C	0.441335	-0.0329522	-0.0328963	-0.000198261	8.7e-56	4.73e-12	3.86e-79	18050		0.445988	-0.0388452	-0.039058	-0.000180664	3.69983e-06	0.115981	1.07239e-06	0.439399	-0.00930755	-0.00897214	-0.000155615	0.698815	0.553547	0.75078	0.408295	-0.0154012	-0.0157464	-0.000304919	0.629387	0.566449	0.713078	joint
11	rs41347850	ACTE1P	T	0.209968	0.0349966	0.0350163	5.81e-05	8.25e-43	0.0953508	7.56e-47	23680		0.206794	0.0334146	0.0333696	-3.66567e-05	0.00137497	0.797966	0.00550592	0.20743	0.004303	0.00409808	0.000416997	0.882668	0.191832	0.41171	0.202365	0.0761569	0.0755126	0.00037854	0.044478	0.524309	0.0776447	joint
11	rs5092	APOA4	T	0.845492	0.0188596	0.018844	8.48e-05	5.17e-11	0.0314685	5.9e-13	103844		0.843939	0.0278313	0.0278309	-9.23519e-07	0.0193907	0.995488	0.0587402	0.821392	0.00621	0.00617636	0.000187858	0.842327	0.571649	0.821677	0.851789	-0.00466308	-0.00463223	0.000572095	0.916301	0.406841	0.702696	joint
11	rs560809041	PSMA1	C	0.0236797	-0.0415267	-0.0416216	-0.000457118	2.65e-09	1.79e-06	3.14e-17	120277		0.0235367	-0.0140434	-0.0171479	-0.000775368	0.615298	0.0445543	0.0849601	0.0232641	-0.0725546	-0.0715366	0.000700379	0.337473	0.363081	0.494572	0.0396392	-0.0114604	-0.00630722	-0.000999759	0.877444	0.359749	0.586362	joint
11	rs56155124	RRAS2	G	0.0482817	-0.0334688	-0.03364	-0.000261565	4.02e-12	7.65e-05	3.5e-18	92636.5		0.0458858	-0.0331158	-0.0331877	-0.000202843	0.101539	0.468253	0.170651	0.0449821	-0.0290167	-0.0291644	-0.00012191	0.602636	0.839148	0.835984	0.0408837	-0.102412	-0.10424	-0.000841399	0.242717	0.57527	0.410531	joint
11	rs567258636	CALCA; CALCB	AGC	0.047008	0.0508107	0.0509585	0.000283929	5.3e-23	5.25e-05	6.28e-31	41406		0.0471998	0.0649294	0.0656128	0.000236532	0.00167669	0.411017	0.00235763															joint
11	rs576128895	PDE3B	G	0.0115431	-0.329068	-0.328933	-0.00164196	6.5e-264	3.97e-33	6.56e-293	3897.41		0.0123077	-0.380492	-0.381644	-0.00130468	1.15435e-21	0.0221695	3.12043e-21	0.00899343	-0.487094	-0.503218	0.00134488	0.000932113	0.439557	0.00328444	0.0205877	-0.203395	-0.211374	-0.000589503	0.0481099	0.759137	0.115644	joint
11	rs577185477	PSMA1	C	0.0118608	-0.361457	-0.360664	-0.00172821	1.15e-288	4.02e-34	6.87295e-302		2558.97	0.0114908	-0.341656	-0.343902	-0.00281117	3.39399e-16	2.80927e-06	8.46479e-18	0.00867152	-0.311242	-0.311663	-0.000865627	0.0299127	0.635664	0.0844335	0.0149835	-0.194306	-0.228846	-0.00307673	0.132706	0.325658	0.252927	marginal
11	rs61881702		T	0.285119	-0.0118358	-0.0118322	-7.59e-05	2.68e-07	0.0160465	2.43e-09	168812		0.286295	0.00479172	0.00484841	-0.000238016	0.601753	0.0550119	0.156042	0.303041	0.0118251	0.0118136	-0.00010803	0.655719	0.708847	0.858367	0.264323	-0.0178749	-0.0181133	-0.000260614	0.615015	0.659519	0.77263	joint
11	rs6486229	INSC	A	0.034481	0.0419486	0.0419118	0.000104268	2.33e-13	0.180941	1.19e-14	82370		0.0339956	0.0127757	0.0122398	0.000300862	0.574274	0.342261	0.424487	0.0364512	0.115648	0.115634	-1.34632e-05	0.0898367	0.985174	0.228576	0.0459503	-0.0150685	-0.0175218	-0.00100461	0.830706	0.402641	0.678711	joint
11	rs67194931	LINC02751	T	0.191257	0.0170612	0.0170599	2.19e-05	1.57e-10	0.54942	1.63e-10	107006		0.193766	0.014842	0.0147869	-0.000137269	0.165104	0.350523	0.301443								0.210791	-0.0296108	-0.0294781	0.000811558	0.44696	0.196638	0.383639	joint
11	rs67609747		C	0.109628	-0.0168116	-0.0167586	-0.000118242	3.29e-07	0.00880984	1.27e-09	175722		0.108188	-0.0028222	-0.00194383	-0.000417455	0.829445	0.0185027	0.0515177								0.0961872	0.0619306	0.0572613	-0.000845203	0.273319	0.382501	0.436137	joint
11	rs7119081	SPON1	G	0.441156	-0.032927	-0.0328706	-0.000198416	1.2e-55	4.67e-12	5.46e-79			0.445797	-0.0393817	-0.0395886	-0.000179034	2.74312e-06	0.119537	8.15231e-07	0.439574	-0.0098075	-0.0094131	-0.00018604	0.683631	0.478705	0.68371	0.408233	-0.0185944	-0.0189954	-0.000375082	0.560236	0.480902	0.605404	interaction
11	rs72866464		A	0.113267	-0.0464478	-0.0463611	-0.000289052	2.23e-47	6.75e-11	1.33e-66	22310.5		0.112831	-0.0534781	-0.0538498	-0.000392719	2.93467e-05	0.0255219	1.71354e-06	0.111784	-0.0536015	-0.0534286	-0.000201288	0.16201	0.639302	0.345716	0.129605	-0.0312057	-0.0322493	-0.000593489	0.460934	0.384286	0.435298	joint,interaction
11	rs72872057	CALCB	G	0.0530596	0.0218675	0.0219471	0.000184109	3.27e-06	0.00423908	5.91e-09	199047		0.0538767	0.0195484	0.0194856	0.000129404	0.30866	0.625764	0.468185								0.078262	-0.0776702	-0.0757852	-0.000180665	0.168467	0.846197	0.34921	joint
11	rs73418685	CALCB	A	0.0582209	0.0580546	0.0578041	0.000493473	2.23e-36	4.81e-15	1.72e-60			0.0576448	0.0777267	0.0759972	0.000486592	3.44105e-05	0.059147	4.14618e-06	0.0535839	0.123569	0.123625	9.7594e-05	0.0257503	0.866907	0.0676487	0.041738	0.0820721	0.0956126	-0.000886645	0.276365	0.490822	0.470308	interaction
11	rs7483073	SPON1	G	0.105094	0.0487757	0.048787	0.000176178	4.81e-45	0.000186776	5.15e-55	21515.3		0.103856	0.0409793	0.040717	0.00040523	0.00381878	0.0349195	0.000301797	0.103032	0.108646	0.109132	-0.000549292	0.00814997	0.207365	0.0135297	0.0764769	-0.0110658	-0.0111527	0.000664662	0.855869	0.483794	0.782471	joint
11	rs77073138	DHCR7	C	0.0166514	-0.108742	-0.10876	4.24e-05	1.62e-38	0.713245	1.28e-38	24867.2		0.0179863	-0.0826086	-0.0825453	-5.33939e-05	0.00923733	0.900887	0.0306039	0.0171184	0.000766921	-0.007705	0.00154115	0.992838	0.0574399	0.161769	0.0245511	-0.194371	-0.235749	-0.00408156	0.125723	0.132036	0.0616711	joint
11	rs772276478		A	0.585277	0.0627193	0.06273	0.000485606	7.98e-199	1.38e-64	3.85371e-302	5038.75		0.587274	0.0488069	0.048678	0.000512796	6.16862e-09	8.81426e-06	6.48424e-15															joint
11	rs78252146	LINC02548	G	0.0180009	-0.079247	-0.0793074	-0.000295903	9.53e-24	0.00732602	1.43e-27	43323.8		0.0189285	-0.122109	-0.119046	-0.00116152	0.000136179	0.0097678	1.2441e-05	0.0150311	-0.0022261	0.0100581	0.00244013	0.981446	0.0215119	0.0518096	0.031497	0.108281	0.108563	-0.000521201	0.219385	0.71285	0.466145	joint
11	rs78708688		T	0.0171205	0.0432006	0.0432616	0.000255207	1.1e-07	0.0220035	1.61e-09	152958		0.0164424	0.0753181	0.0737953	0.000607745	0.0328881	0.198097	0.0190629	0.0136536	0.0334921	0.0430934	-0.00166149	0.756427	0.185292	0.41376	0.0131629	-0.0233335	-0.0231169	-0.000102752	0.876526	0.966224	0.987044	joint
11	rs79296061	LINC02548	A	0.0434956	0.0274918	0.0276653	0.000212278	8.19e-08	0.00230203	4.65e-11	151283		0.0420362	0.061682	0.0608438	0.000455466	0.00227027	0.0991483	0.000861346	0.0288667	0.121653	0.123458	-0.000474823	0.0743352	0.550903	0.18126	0.0291723	-0.0683199	-0.0720342	-0.00359452	0.485965	0.047257	0.118853	joint
11	rs79966935	PSMA1	T	0.0452516	0.0504317	0.0501542	0.000235306	6.73e-23	0.000771223	2.79e-29	44322.4		0.0399139	0.0609165	0.0608616	-5.58329e-05	0.00649988	0.857062	0.0222479	0.0275492	-0.0834089	-0.0818099	-0.00184644	0.329306	0.0491474	0.0758186	0.0358996	0.171709	0.171506	-0.000266773	0.0390576	0.842041	0.117914	joint
11	rs881930		A	0.172525	0.0222432	0.0222469	4.96e-05	7.22e-16	0.188923	5.35e-17	68175.9		0.168798	0.0140329	0.0139203	-0.0001557	0.215101	0.317963	0.336244	0.161307	0.0442062	0.044231	-1.50312e-05	0.167601	0.966532	0.382075	0.188028	0.0287721	0.0294383	-0.000391655	0.437712	0.512831	0.656775	joint
11	rs964184	ZPR1; BUD13-DT	C	0.869083	0.0400935	0.0400758	5.76e-05	2.62e-38	0.176719	4.8e-41	26357.6	21453.2	0.867491	0.0476443	0.0476478	-0.000187919	0.000142183	0.278977	0.000659667	0.848297	-0.043629	-0.0436885	0.000186723	0.213592	0.651852	0.43238	0.858536	0.0494382	0.044744	0.000674268	0.278344	0.346766	0.293589	joint,marginal
12	rs10859995	HAL	C	0.583503	-0.039148	-0.0391454	2.65e-05	3.27e-77	0.357191	3.23e-78	12930.9	10532.7	0.585851	-0.0462979	-0.04637	-0.000164026	5.26324e-08	0.154643	1.14061e-08	0.523384	-0.033571	-0.0335777	-2.21542e-06	0.17252	0.993324	0.389766	0.581481	-0.0352796	-0.0358539	-0.000186884	0.24906	0.715883	0.43003	joint,marginal
12	rs11058236		A	0.643243	-0.00357945	-0.00363103	0.000164735	0.0998448	3.3e-08	2.11e-07			0.644707	0.00956273	0.00955156	-6.339e-05	0.281315	0.596397	0.531024	0.640587	-0.00526082	-0.00533497	3.82198e-05	0.834865	0.889451	0.971618	0.64193	0.0321947	0.0343985	-0.000820843	0.322716	0.110378	0.215315	interaction
12	rs12307364	HAL	T	0.240293	0.0164074	0.0164076	-7.32e-06	1.41e-11	0.825561	5.08e-11	98018.7		0.23964	0.0160369	0.016028	1.87102e-05	0.104832	0.890919	0.244216															joint
12	rs2060545	LINC02410; SNRPF-DT	T	0.85246	-0.0180557	-0.0180656	2.51e-05	6.95e-10	0.532602	3.99e-09	117355		0.844252	-0.0363543	-0.0364144	0.000139418	0.00168981	0.370169	0.00705488	0.84044	-0.0181616	-0.0188003	0.000469135	0.592661	0.211232	0.422717	0.866848	0.0214128	0.0199232	0.00131129	0.625153	0.0825627	0.178894	joint
12	rs4149056	SLCO1B1	C	0.150307	-0.0211608	-0.02116	-2.44e-05	3.24e-13	0.542521	2.07e-13	84238.4	68619.3	0.154217	-0.00374451	-0.00377089	-4.66277e-05	0.747938	0.771668	0.891183	0.163799	0.0150991	0.015988	-0.000287278	0.644518	0.417553	0.670065	0.133187	-0.0357788	-0.0332125	-0.00118161	0.390421	0.0839607	0.107832	joint,marginal
12	rs7304561	LRP6	G	0.35297	-0.011748	-0.011745	3.03e-05	6.89e-08	0.309758	4.7e-07		124501	0.352508	0.00250638	0.00258147	-0.000145505	0.776084	0.22502	0.478619	0.326362	0.0387414	0.0391163	-0.000175163	0.133395	0.544392	0.301496	0.385617	0.0241675	0.0247812	-0.000257161	0.448331	0.614776	0.702244	marginal
12	rs7308555	HAL	G	0.181085	-0.035098	-0.0351076	-3.82e-05	5.22e-38	0.306171	3.39e-40		21478.9	0.178465	-0.041065	-0.0405152	-0.000387448	0.000200437	0.0108406	3.66684e-06	0.173726	-0.0694024	-0.0694024	0.000456255	0.0357001	0.205565	0.058062	0.177107	-0.0836098	-0.0847824	0.000453434	0.0402277	0.485175	0.120667	marginal
12	rs74620184	LTA4H; HAL	A	0.0457258	-0.0329796	-0.0329767	-7.57e-06	3.65e-11	0.912111	8.12e-11	101517		0.0437029	-0.0430862	-0.0436527	-0.000510756	0.0363961	0.0725582	0.0103774	0.0328664	-0.171789	-0.171738	-3.72304e-05	0.0145712	0.962224	0.0485381	0.0339765	-0.10263	-0.106592	0.0016948	0.236324	0.256383	0.264614	joint
14	rs12147280	YTHDF2P1	G	0.259797	-0.00746802	-0.00744441	-0.000193755	0.00162743	2.64e-09	5.43e-13	452020		0.262064	-0.0165382	-0.0163976	-0.000173813	0.0852724	0.182846	0.050023	0.288186	-0.0368908	-0.0373496	-0.000251939	0.1708	0.391761	0.221829	0.265124	-0.000463687	-0.00106916	0.000364961	0.989134	0.49995	0.790608	joint,interaction
14	rs3742463	KLC1	T	0.699847	-0.0126324	-0.0126319	9.45e-06	2.63e-08	0.761973	1.23e-07		117070	0.689743	-0.000731758	-0.000737584	2.02894e-05	0.936093	0.871211	0.985847	0.697606	0.0173361	0.0186978	0.000253057	0.504092	0.358153	0.475279	0.675231	0.00127242	0.00132121	-0.000230307	0.969716	0.666427	0.90911	marginal
14	rs8018720	SEC23A	C	0.823459	-0.0293148	-0.0293873	-0.000224708	1.88e-26	2.36e-09	5.16e-41	38366	31409.5	0.82288	-0.034513	-0.0346087	-0.000503238	0.00185884	0.000962671	2.76193e-06	0.831777	-0.0377977	-0.0374933	-8.95858e-05	0.255232	0.800852	0.485886	0.84489	-0.00247749	-0.00280788	-0.000531944	0.950759	0.404236	0.678539	joint,marginal
14	rs8022510	SEC23A	C	0.823615	-0.0289447	-0.0290212	-0.000229219	9.82e-26	1.2e-09	1.4e-40			0.82303	-0.0346168	-0.0347122	-0.000500857	0.00182642	0.00103025	2.89235e-06	0.831548	-0.0367019	-0.0364361	-7.70607e-05	0.267763	0.828148	0.509149	0.844964	-0.00240795	-0.00273627	-0.000532705	0.952129	0.403686	0.678273	interaction
15	rs11071371	ALDH1A2	T	0.130459	0.0182826	0.0182761	2.04e-05	3.27e-09	0.629437	4.61e-09	127134		0.129535	0.0244533	0.0245787	-0.000201687	0.0511371	0.236951	0.103424															joint
15	rs11073338		G	0.522346	0.0114838	0.0114825	-3.07e-05	3.39e-08	0.280653	2.39e-07		119267	0.520762	0.0014662	0.00163617	-0.000182402	0.86229	0.113224	0.282401	0.503988	0.0474512	0.0474597	-3.0266e-06	0.0562323	0.991361	0.155984	0.535343	0.0238336	0.024631	0.000602786	0.440749	0.23784	0.306075	marginal
15	rs17765311		C	0.344184	-0.0154911	-0.015487	-2.61e-05	1.46e-12	0.384124	6.18e-13	88976.8	72446.2	0.344873	-0.00673196	-0.00671741	-0.000146939	0.449144	0.226924	0.297062	0.366759	-0.00433421	-0.00392082	-0.00049712	0.862004	0.0731478	0.175605	0.313969	-0.04484	-0.044852	-0.000421937	0.176506	0.432092	0.221599	joint,marginal
15	rs1800588	LIPC; ALDH1A2; LIPC-AS1	T	0.21483	-0.0310181	-0.0310181	1.66e-06	1.62e-34	0.961787	5.18e-35	29678.9	24177.8	0.216764	-0.0227258	-0.0227334	1.64425e-05	0.0247665	0.905952	0.0738935	0.208854	0.0329699	0.0329927	2.12085e-05	0.26395	0.947109	0.52188	0.225141	-0.0219457	-0.0184071	0.00093072	0.568728	0.145024	0.329112	joint,marginal
15	rs261291	ALDH1A2	C	0.356028	-0.0247447	-0.0247445	2.31e-05	3.55e-30	0.438039	1.08e-29	34311.4	27951.2	0.353744	-0.0265574	-0.0265595	-0.000123198	0.00247122	0.304516	0.00266638	0.344917	0.00178877	0.00237125	0.000468908	0.942121	0.0822705	0.215453	0.368512	0.0213789	0.0224829	-0.000525399	0.478922	0.269358	0.476672	joint,marginal
15	rs325386	MEF2A	T	0.279978	-0.0131573	-0.013181	-0.000102948	1.49e-08	0.00120864	2.76e-12		112450	0.27688	-0.010485	-0.0104586	-4.56298e-05	0.268132	0.72616	0.45717	0.255563	-0.00926912	-0.00955259	9.32692e-05	0.740367	0.764686	0.914274	0.305304	-0.039348	-0.0409458	0.000501311	0.218522	0.328303	0.360615	marginal
15	rs325412	MEF2A	C	0.289757	-0.0129627	-0.0129865	-0.000107521	1.81e-08	0.000647561	1.52e-12	138793		0.286935	-0.0102124	-0.0101769	-4.69656e-05	0.275927	0.715478	0.464707	0.267838	-0.0199471	-0.0206237	0.000142064	0.476075	0.648817	0.723348	0.306854	-0.0448443	-0.0464746	0.000462152	0.160642	0.36448	0.310866	joint
15	rs4886869		G	0.609629	-0.0117597	-0.0117548	4.88e-05	3.18e-08	0.093561	2.05e-07		119241	0.610005	0.00212491	0.00209719	4.83405e-05	0.805995	0.684329	0.872431	0.598403	-0.00334631	-0.00329485	0.000280522	0.892499	0.297571	0.581217	0.609222	-0.0268948	-0.02707	0.000281331	0.38543	0.576694	0.633644	marginal
15	rs8042174	ALDH1A2	C	0.104973	0.0198897	0.0199009	-3.01e-05	6.19e-09	0.520804	3.73e-08	129459		0.106488	0.0216885	0.0215905	-0.000380673	0.120299	0.0475645	0.0686356	0.103371	0.0620262	0.0618293	-0.000154823	0.103663	0.711478	0.259474	0.113066	0.109194	0.10574	-0.000788456	0.0290845	0.399767	0.0725554	joint
16	16:30993968_TCAGGAGAGGGTCCTTCCG_T		T	0.391594	0.0127259	0.0127271	-8.53e-05	2.35e-09	0.00342305	4.61e-09		101708	0.393908	0.0151159	0.0150711	-0.000146641	0.0821978	0.218152	0.143102															marginal
16	rs11542462	SDR42E1	A	0.134348	-0.0234799	-0.0234937	2.6e-05	1.3e-14	0.532772	7.54e-14	75041.7	61204.3	0.134612	-0.00933324	-0.00934096	-1.00542e-05	0.452528	0.953064	0.738932	0.127326	0.0284254	0.0288211	0.000334254	0.425732	0.412981	0.477847	0.128206	0.10897	0.108419	-0.000128851	0.0334831	0.881504	0.100306	joint,marginal
16	rs12720922	CETP	A	0.18325	0.0214415	0.021438	-4.6e-05	1.83e-15	0.212198	1.62e-14	70028.7		0.182536	0.00705794	0.00704348	-0.000252347	0.524534	0.0971054	0.237404	0.179677	-0.0211932	-0.021282	8.53459e-05	0.504734	0.800477	0.785848	0.211627	0.0288486	0.0288509	0.000176729	0.426027	0.775191	0.656209	joint
16	rs3764261	CETP	A	0.324386	-0.0172603	-0.0172622	-2.14e-05	7.55e-15	0.483414	4.03e-15	73760.9		0.328266	-0.00597936	-0.00615151	-0.000167183	0.501382	0.172225	0.250633	0.32445	-0.00269229	-0.00263787	0.000222031	0.918256	0.439959	0.741763	0.379089	0.00523601	0.00513502	-0.000929616	0.868976	0.0804368	0.216912	joint
16	rs7499892	CETP	T	0.179034	0.0216284	0.0216208	-5.21e-05	1.75e-15	0.161117	1.65e-14		57073.9	0.179551	0.00600617	0.00604084	-0.000225315	0.590782	0.140415	0.324318	0.179346	-0.0180717	-0.0181967	0.000113069	0.568802	0.737325	0.818384	0.212066	0.0321365	0.0320773	0.000117118	0.371017	0.848573	0.624086	marginal
16	rs9926533	STX1B	T	0.376368	0.0127097	0.0127157	-9.21e-05	3.21e-09	0.00171596	4.16e-09	126932		0.377321	0.0102093	0.0101387	-0.000167618	0.243388	0.162541	0.245627	0.397578	0.0325534	0.0325633	-2.4722e-05	0.183064	0.927216	0.411465	0.373089	0.0114405	0.0112035	0.000302562	0.715935	0.540543	0.733342	joint
17	rs10153240	WIPI1	G	0.492636	0.0129383	0.0129375	1.12e-05	5.13e-10	0.694839	7.92e-10	115144	93790.4	0.484435	0.0158981	0.0159765	0.000193694	0.0609454	0.0961387	0.0203622	0.517623	0.0104815	0.0103806	0.000204561	0.661266	0.434391	0.628379	0.457157	0.026005	0.0259455	4.93133e-05	0.392008	0.919734	0.669818	joint,marginal
17	rs61003750		C	0.309639	-0.01232	-0.0123098	6.53e-05	4.68e-08	0.0345106	2.16e-07		120951	0.308366	-0.0077626	-0.0077171	-0.000112109	0.394128	0.37319	0.392937	0.280007	0.018074	0.0180906	-8.25807e-05	0.494365	0.782307	0.770302	0.26646	0.0101517	0.0101238	-0.00020357	0.770832	0.707918	0.915015	marginal
18	18:57903186_CT_C		C	0.267952	-0.0139218	-0.013922	-1.41e-06	3.36e-09	0.965023	9.97e-09		103222	0.261342	-0.0192137	-0.0191939	4.56691e-05	0.0447209	0.729351	0.133049								0.258623	-0.0120047	-0.011285	0.000582789	0.731068	0.324062	0.6008	marginal
18	rs10438978		C	0.817866	-0.0150569	-0.0150736	-4.56e-05	2.62e-08	0.218257	7.66e-09	142327		0.814225	-0.00784047	-0.0078871	5.41239e-05	0.468152	0.713777	0.747877	0.84532	-0.0242656	-0.0231972	0.000439923	0.461931	0.238122	0.426611	0.80927	0.0263915	0.0261471	-0.00166739	0.48541	0.00623563	0.0237397	joint
18	rs16961673	DSG1	G	0.0647669	-0.0271102	-0.0270485	-7.11e-05	1.25e-10	0.217325	3.14e-11	108700		0.0653725	-0.0351597	-0.0351915	-0.00028554	0.0426233	0.228319	0.029154	0.0707645	-0.00620983	-0.00278981	-0.000328138	0.890349	0.516873	0.79166	0.0686306	-0.0615654	-0.061565	-1.45289e-07	0.304652	0.999881	0.587091	joint
18	rs2037511	SERPINB11	A	0.165504	0.0166052	0.0166051	2.52e-05	2.93e-09	0.512294	2.75e-09	126496	103048	0.168539	0.0218881	0.0216842	-0.000236505	0.0548516	0.132027	0.0810034	0.170807	-0.00954021	-0.0103024	-0.000189504	0.769082	0.598207	0.802948	0.194772	-0.0435802	-0.0436804	-0.000938231	0.265497	0.134361	0.114445	joint,marginal
18	rs4121823		A	0.842359	-0.016877	-0.0168807	-1.28e-05	4.67e-09	0.744913	8.6e-09		103754	0.840993	-0.0122965	-0.0122979	5.52583e-06	0.291506	0.972409	0.56652	0.853902	-0.0634985	-0.0622029	0.000420389	0.0609549	0.266441	0.120066	0.853104	-0.00736595	-0.00549474	-0.000979264	0.866938	0.164404	0.324525	marginal
18	rs590215		T	0.267602	-0.013902	-0.0139026	-4.45e-06	3.4e-09	0.889979	8.79e-09	127164		0.261121	-0.0194274	-0.0193966	5.93179e-05	0.0420815	0.652564	0.126635	0.283431	-0.00488026	-0.00433385	-0.000440559	0.857009	0.143788	0.329448	0.25865	-0.0120182	-0.0113013	0.000582468	0.73075	0.324253	0.600975	joint
18	rs8091117	DSG1; DSG1-AS1	A	0.0648554	-0.0272396	-0.0271854	-6.33e-05	9.97e-11	0.271702	3.52e-11		87202.9	0.065624	-0.0366922	-0.0366687	-0.000329563	0.0338895	0.163012	0.0160146	0.0707401	-0.00819615	-0.00479912	-0.000321097	0.855698	0.526042	0.790748	0.0688	-0.0616245	-0.0616258	3.89528e-07	0.302499	0.99968	0.584404	marginal
19	rs10426	KLK10; KLK9	A	0.21379	0.022106	0.022105	6.6e-06	3.2e-18	0.849435	3.64e-18	58649.6	47774.3	0.209076	0.0422079	0.0420918	-0.000300911	4.51307e-05	0.0338312	9.20757e-05	0.212431	0.0524036	0.0536606	0.000313042	0.071951	0.325525	0.0903356	0.186623	-0.0224716	-0.0238264	0.000719632	0.588166	0.271572	0.520305	joint,marginal
19	rs111741240		A	0.0194719	0.0483542	0.0483341	8.11e-05	1.05e-09	0.452916	9.45e-10	107997		0.0203732	0.0519084	0.0540778	0.000278938	0.086565	0.497739	0.132284	0.0137353	0.0526699	0.053898	0.000524199	0.621723	0.641624	0.770988	0.01376	0.377643	0.396989	-0.00239147	0.0035447	0.20365	0.0136235	joint
19	rs11670965	BSPH1	G	0.668615	0.0121638	0.0121687	2.72e-05	3.69e-08	0.369062	2.62e-08	146824		0.672232	0.0214754	0.0214737	-1.66383e-06	0.0177271	0.989333	0.0539476								0.639649	0.00288295	0.00281633	4.0775e-05	0.928482	0.934981	0.990613	joint
19	rs142158911	SMARCA4	A	0.117577	0.0243173	0.0243197	-5.01e-06	6.3e-14	0.909903	1.75e-13	78499.2	63961.7	0.116812	0.0156298	0.0156267	0.000134929	0.237224	0.451869	0.287876	0.104675	-0.0331096	-0.0371053	0.000450504	0.41751	0.321673	0.485093	0.0781846	-0.0312941	-0.0343001	-0.00172131	0.599276	0.0883103	0.177846	joint,marginal
19	rs157580	NECTIN2; TOMM40	A	0.604121	-0.0142927	-0.0142962	-2e-05	1.56e-11	0.491332	1.14e-11	98550.5		0.591427	-0.00710596	-0.00715181	0.000121995	0.40704	0.29623	0.466497	0.650069	-0.0370848	-0.0369964	-6.81106e-05	0.149207	0.811534	0.319532	0.613708	0.00387968	0.00335027	-0.000781985	0.899078	0.113532	0.275153	joint
19	rs182611493	MAU2	G	0.0126637	0.0642513	0.0642581	7.32e-05	7.77e-11	0.586956	6.88e-11		76026.4	0.0116355	0.0282663	0.0271743	-0.000783172	0.517675	0.176345	0.351971	0.00780437	-0.154096	-0.150509	0.000450984	0.227931	0.754223	0.476275	0.0252193	-0.0669242	-0.0762777	0.000943718	0.47012	0.556071	0.640596	marginal
19	rs187429064	TM6SF2	G	0.0135555	0.0610606	0.0610422	0.000115892	7.62e-11	0.366531	3.1e-11	96680.2		0.0125594	0.0282232	0.027177	-0.00070578	0.491666	0.191183	0.366406	0.00780166	-0.154179	-0.150598	0.000450156	0.227679	0.754659	0.475955	0.0251587	-0.0707079	-0.0808135	0.00102975	0.445668	0.521481	0.601354	joint
19	rs200210321	SUGP1	AG	0.0748574	0.035419	0.0354166	3.31e-05	5.8e-19	0.544231	2.93e-19	55451.4	45167.2	0.0730617	0.019775	0.0196227	0.000238244	0.222247	0.283613	0.184455															joint,marginal
19	rs212100	SULT2A1	C	0.83557	-0.0600192	-0.0600249	-2.9e-05	1.75e-100	0.452232	1.02e-105	9726.71	7925.33	0.834852	-0.0761503	-0.0760906	0.00031708	1.67299e-11	0.0399701	8.62333e-11								0.855998	-0.0276534	-0.0270454	-0.000212421	0.540601	0.767453	0.750569	joint,marginal
19	rs2972515		G	0.607613	0.0243327	0.0243285	3.84e-05	3.7e-30	0.188721	2.96e-32	34133		0.60466	0.0312738	0.031283	9.66299e-05	0.00030863	0.411926	0.0004752	0.584544	-0.0012116	-0.00133546	-9.37579e-05	0.960026	0.724018	0.934518	0.595741	0.0322522	0.0312296	0.000475324	0.309962	0.365508	0.314894	joint
19	rs56660246		CA	0.331643	-0.0204984	-0.0205018	-3.56e-05	2.25e-20	0.24023	1.11e-21	51701.6		0.333872	-0.0159413	-0.0159438	-2.23738e-05	0.0720318	0.854284	0.174026															joint
19	rs584007	APOE; APOC1	G	0.641616	-0.0127076	-0.0127129	-3.41e-05	4.66e-09	0.250947	1.49e-09		105684	0.626771	-0.0114306	-0.0114334	-0.000112779	0.185907	0.338801	0.195796	0.635535	-0.0383525	-0.0397646	-0.00070549	0.139677	0.0135833	0.00971101	0.65305	-0.0203467	-0.0203604	6.16266e-06	0.553328	0.991505	0.834515	marginal
19	rs7412	APOE	T	0.0829953	0.0294507	0.0294822	-5.18e-05	4.93e-15	0.312931	3.42e-14	72817.2	59447.2	0.075423	0.0073239	0.00749604	-0.000621625	0.652325	0.00512578	0.0198955	0.0708147	-0.0369103	-0.0386181	0.00049294	0.439657	0.35406	0.510427	0.0749689	-0.0820003	-0.0593245	0.00227703	0.155864	0.016319	0.0392609	joint,marginal
20	rs13041834		C	0.523346	-0.0127603	-0.01276	3.1e-05	8.32e-10	0.275952	6.34e-09	118603		0.519874	-0.0217089	-0.0217115	5.16775e-05	0.00989928	0.655382	0.0358493	0.516385	-0.0395895	-0.0396067	0.000159733	0.102147	0.552073	0.245477	0.483962	-0.0622035	-0.0615306	-0.000756476	0.0450895	0.125977	0.0164411	joint
20	rs1570669	CYP24A1	G	0.342508	0.0191795	0.0191794	-8.88e-08	2.22e-18	0.997636	3.57e-18	58148.8		0.351113	0.0241932	0.0243061	-0.000151812	0.00621086	0.214613	0.0182915	0.343653	0.0615846	0.0615451	0.000499396	0.0141302	0.0723761	0.00535983	0.359927	0.0421285	0.0420961	0.000145854	0.181062	0.770839	0.346832	joint
20	rs1841850		C	0.113646	0.0258981	0.0258972	-3.83e-06	3.64e-15	0.932328	8.91e-15	71303.6		0.117786	0.0340509	0.0339212	-0.000155005	0.00869913	0.385731	0.0299072															joint
20	rs2762942	CYP24A1	A	0.945156	0.0484061	0.0484235	-5.39e-05	3.95e-26	0.391802	1.53e-25	39628.7	32306.6	0.947787	0.0652926	0.0656907	-0.000189552	0.000526683	0.457737	0.00244537								0.952939	0.109104	0.0919993	0.00230789	0.212776	0.158224	0.212588	joint,marginal
20	rs6013892		A	0.0680778	0.0271859	0.0271998	2.77e-05	3.99e-11	0.621055	4.76e-11		83691.9	0.0691287	0.027802	0.0277455	-3.51823e-05	0.100998	0.88033	0.256184	0.0764868	0.0390833	0.0390017	-5.53645e-05	0.376084	0.911247	0.675884	0.0924413	-0.0192264	-0.0184023	0.00107256	0.733494	0.237693	0.496557	marginal
20	rs6123359		G	0.105327	0.0311162	0.0311105	3.72e-05	8.47e-20	0.426694	1.73e-20	52814.1																0.0928763	0.103972	0.119129	0.00182386	0.0396039	0.0312296	0.00561777	joint,marginal
20	rs8121940		G	0.195343	-0.035585	-0.0355877	2.43e-05	4.16e-42	0.495962	4.59e-42	24194.3	19712.8	0.195991	-0.0421674	-0.0421858	-1.74651e-05	7.06444e-05	0.904172	0.0002552	0.202431	-0.0315065	-0.0318272	-0.000166911	0.286889	0.606028	0.473297	0.225054	-0.052457	-0.0518626	-0.000191779	0.152781	0.747889	0.29548	joint,marginal
21	rs2229742	NRIP1	C	0.103616	-0.0233245	-0.0232926	-7.23e-05	7.96e-12	0.121079	5.99e-13	95593.6	77662.1	0.100718	-0.0133679	-0.0133407	-4.03494e-05	0.345954	0.834011	0.598268	0.111476	-0.0155019	-0.0163845	-0.000681229	0.6796	0.101048	0.22042	0.0726316	-0.0554592	-0.0564008	-0.000258147	0.359151	0.81013	0.61975	joint,marginal
22	rs2074735	PLA2G3	C	0.0635678	0.0236436	0.0236657	-9.94e-05	3.37e-08	0.0894892	2.09e-07		117929	0.0627657	0.0285761	0.0285689	-7.26297e-05	0.0985586	0.762605	0.255527	0.0750865	-0.00532856	-0.00593922	-0.000333185	0.905947	0.519452	0.801974	0.0846003	-0.0369738	-0.0366138	-0.000158387	0.492294	0.855959	0.740932	marginal

## Sheet: S7_SNP_heritability
Table S7: SNP-based heritability estimates from LDSC using the summary statistics from the marginal test in each subgroup. SNP-based heritability was estimated for all White British participants, participants who indicated they spend 3hr or more outdoors, three BMI categories, and quintiles of UVB exposure dose.
Group (from 'White British' population)	Total Observed scale h2 (s.e.)	Lambda GC	Mean Chi^2	Intercept (s.e.)	Ratio (s.e.)
Marginal test	0.0974 (0.0145)	1.4459	1.7611	1.0799 (0.0136)	0.105 (0.0178)
Participants spend >=3hr outdoors	0.1101 (0.0213)	1.2201	1.3927	1.0367 (0.0111)	0.0935 (0.0282)
Normal BMI	0.1091 (0.0227)	1.1459	1.259	1.0163 (0.009)	0.0629 (0.0347)
Overweight BMI	0.1145 (0.0199)	1.2201	1.369	1.031 (0.0101)	0.084 (0.0274)
Obese BMI	0.1078 (0.022)	1.1238	1.1939	1.0145 (0.0081)	0.0747 (0.0416)
Q1 CW-D-UVB	0.0848 (0.0206)	1.0895	1.1303	1.0186 (0.0074)	0.1424 (0.057)
Q2 CW-D-UVB	0.1115 (0.0208)	1.1175	1.165	1.0155 (0.0068)	0.0939 (0.0409)
Q3 CW-D-UVB	0.1193 (0.025)	1.1113	1.1833	1.0169 (0.0075)	0.0923 (0.041)
Q4 CW-D-UVB	0.1376 (0.0322)	1.1144	1.212	1.0179 (0.0086)	0.0844 (0.0407)
Q5 CW-D-UVB	0.1556 (0.0425)	1.1175	1.2338	1.0163 (0.008)	0.0698 (0.0342)

## Sheet: S8_FUMA_gene_joint
Table S8: FUMA gene annotation of GEM joint test results in the White British group (minGwasP corresponds to the minimum joint test p-value of SNPs that mapped to the gene).
ensg	symbol	chr	start	end	strand	type	entrezID	HUGO	pLI	ncRVIS	posMapSNPs	posMapMaxCADD	minGwasP	IndSigSNPs	GenomicLocus
ENSG00000116151	MORN1	1	2252692	2323146	-1	protein_coding	79906	MORN1	7.87931e-07	NA	6	5.012	2.13665e-13	rs6671730	1
ENSG00000157916	RER1	1	2323267	2336883	1	protein_coding	11079	RER1	0.96924	-0.558231	9	5.341	6.39375e-14	rs6671730	1
ENSG00000157911	PEX10	1	2336236	2345236	-1	protein_coding	5192	PEX10	0.0104636	-0.228252	8	5.341	6.39375e-14	rs6671730	1
ENSG00000142623	PADI1	1	17531621	17572500	1	protein_coding	29943	PADI1	5.26824e-11	-0.173926	42	12.83	2.73629e-24	rs3003409;rs35408430;rs12026071;rs76224925;rs2977222	2
ENSG00000142619	PADI3	1	17575593	17610728	1	protein_coding	51702	PADI3	4.68792e-10	0.703474	12	11.41	2.93978e-11	rs2977222	2
ENSG00000204060	FOXO6	1	41827594	41849262	1	protein_coding	100132074	FOXO6	0.43758	NA	13	14.04	1.49606e-08	rs12036555;rs10218712	3
ENSG00000169174	PCSK9	1	55505221	55530525	1	protein_coding	255738	PCSK9	1.02508e-10	0.264271	1	15.41	1.56643e-08	rs11591147	4
ENSG00000162607	USP1	1	62901968	62917475	1	protein_coding	7398	USP1	0.993181	-1.54208	48	18.26	1.60989e-18	rs765974791;rs7538689;rs11207978	5
ENSG00000116641	DOCK7	1	62920399	63153969	-1	protein_coding	85440	DOCK7	0.771361	NA	268	18.64	2.79496e-19	rs765974791;rs11207978;rs7538689	5
ENSG00000132855	ANGPTL3	1	63063158	63071830	1	protein_coding	27329	ANGPTL3	2.12016e-07	-0.803837	15	12.12	1.03877e-18	rs765974791	5
ENSG00000269624	AL138847.1	1	63073437	63075249	1	protein_coding	NA	NA	NA	NA	11	12.12	1.03877e-18	rs765974791;rs7538689	5
ENSG00000172260	NEGR1	1	71861623	72748417	-1	protein_coding	257194	NEGR1	0.951349	-1.71358	17	17.85	2.68134e-08	rs3101339	6
ENSG00000143126	CELSR2	1	109792641	109818372	1	protein_coding	1952	CELSR2	0.999999	0.807304	17	18.47	1.50172e-13	rs7528419;rs4970837	7
ENSG00000134222	PSRC1	1	109822178	109825808	-1	protein_coding	84722	PSRC1	1.74718e-06	-0.20888	17	18.47	1.50172e-13	rs7528419;rs4970837	7
ENSG00000143420	ENSA	1	150573327	150602088	-1	protein_coding	2029	ENSA	0.16237	-0.472342	2	5.715	4.9354e-09	rs75360998;rs139954650	8
ENSG00000143457	GOLPH3L	1	150618701	150669630	-1	protein_coding	55204	GOLPH3L	0.0221067	-0.592524	108	14.69	7.69436e-08	rs11204743;rs139954650	8
ENSG00000143452	HORMAD1	1	150670536	150693364	-1	protein_coding	84072	HORMAD1	0.00312691	-0.404097	69	14.69	1.1766e-07	rs11204743;rs139954650	8
ENSG00000163131	CTSS	1	150702672	150738433	-1	protein_coding	1520	CTSS	0.628283	-0.390794	60	22.1	1.1243e-08	rs11204743;rs139954650	8
ENSG00000143387	CTSK	1	150768684	150780799	-1	protein_coding	1513	CTSK	0.000135211	-0.588567	11	12.72	1.35002e-08	rs11204743	8
ENSG00000143437	ARNT	1	150782181	150849244	-1	protein_coding	405	ARNT	0.976348	-1.07282	52	15.55	4.79401e-09	rs11204743;rs139954650	8
ENSG00000143379	SETDB1	1	150898739	150937213	1	protein_coding	9869	SETDB1	0.999997	-0.304221	54	16.25	4.57089e-10	rs11204743;rs139954650	8
ENSG00000143418	CERS2	1	150933059	150947479	-1	protein_coding	29956	CERS2	0.910163	NA	28	16.25	1.00462e-08	rs11204743	8
ENSG00000143412	ANXA9	1	150954493	150968110	1	protein_coding	8416	ANXA9	3.36086e-14	0.18946	11	13.6	1.00462e-08	rs11204743	8
ENSG00000143409	FAM63A	1	150969025	150980851	-1	protein_coding	55793	FAM63A	8.24251e-06	-0.357503	1	6.891	1.54063e-08	rs139954650	8
ENSG00000143363	PRUNE	1	150980896	151008189	1	protein_coding	58497	PRUNE	0.0107618	-1.12226	1	6.891	1.54063e-08	rs139954650	8
ENSG00000143458	GABPB2	1	151043054	151098018	1	protein_coding	126626	GABPB2	0.00262905	0.476202	2	7.3	7.51957e-16	rs75360998;rs139954650	8
ENSG00000143398	PIP5K1A	1	151170425	151222012	1	protein_coding	8394	PIP5K1A	0.0145863	-0.371334	2	10.63	6.3161e-19	rs75360998;rs11204798	8
ENSG00000159352	PSMD4	1	151227179	151239955	1	protein_coding	5710	PSMD4	0.984312	-0.436514	2	10.63	1.8695e-06	rs11204798	8
ENSG00000232671	RP11-126K1.2	1	151252500	151254405	-1	protein_coding	NA	NA	NA	NA	2	9.448	3.49602e-07	rs11204798	8
ENSG00000143373	ZNF687	1	151254094	151264656	1	protein_coding	57592	ZNF687	0.975943	-0.739003	3	9.448	3.40056e-08	rs11204798	8
ENSG00000143393	PI4KB	1	151264273	151300191	-1	protein_coding	5298	PI4KB	0.998716	-0.310213	6	9.703	5.68056e-10	rs11204798;rs75360998;rs139954650	8
ENSG00000143390	RFX5	1	151313116	151319833	-1	protein_coding	5993	RFX5	0.000136786	-0.738998	12	7.321	5.68056e-10	rs11204798;rs75360998;rs139954650	8
ENSG00000143416	SELENBP1	1	151336778	151345209	-1	protein_coding	8991	SELENBP1	1.22411e-06	-0.425587	16	10.51	1.48543e-07	rs11204798	8
ENSG00000143375	CGN	1	151482986	151511168	1	protein_coding	57530	CGN	1.82319e-22	-0.177276	1	23	5.07894e-10	rs34834099	8
ENSG00000143376	SNX27	1	151584541	151671567	1	protein_coding	81609	SNX27	0.999885	0.907633	4	3.721	4.82828e-20	rs12754706;rs149199808	8
ENSG00000159409	CELF3	1	151674880	151689290	-1	protein_coding	11189	CELF3	0.293143	0.16982	1	5.003	5.2231e-10	rs12132987	8
ENSG00000178796	RIIAD1	1	151682909	151702281	1	protein_coding	284485	RIIAD1	NA	NA	1	5.003	5.2231e-10	rs12132987	8
ENSG00000240510	AL589765.1	1	151682909	151702070	1	protein_coding	NA	NA	NA	NA	1	5.003	5.2231e-10	rs12132987	8
ENSG00000182134	TDRKH	1	151742583	151763892	-1	protein_coding	11022	TDRKH	0.00696242	0.365423	2	6.71	3.81491e-22	rs146031190;rs12128071;rs12132987	8
ENSG00000213171	LINGO4	1	151772740	151778630	-1	protein_coding	339398	LINGO4	0.0028541	-0.0284219	3	15.12	3.81491e-22	rs146031190;rs12128071;rs12132987;rs12754706	8
ENSG00000143365	RORC	1	151778547	151804348	-1	protein_coding	6097	RORC	0.997845	-0.558271	4	15.12	9.03136e-25	rs12754706;rs12128071;rs12132987;rs146031190	8
ENSG00000225556	C2CD4D	1	151810295	151813033	-1	protein_coding	100191040	C2CD4D	NA	0.0955645	2	3.726	8.72846e-18	rs12128071	8
ENSG00000197747	S100A10	1	151955391	151966866	-1	protein_coding	6281	S100A10	0.173245	-0.607634	1	3.838	4.56416e-39	rs61815559;rs146031190	8
ENSG00000163191	S100A11	1	152004982	152020383	-1	protein_coding	6282	S100A11	0.0501062	-0.22533	4	2.683	4.12069e-44	rs61816764;rs12123821	8
ENSG00000182898	TCHHL1	1	152056620	152061540	-1	protein_coding	126637	TCHHL1	2.23453e-08	-0.433542	3	9.783	3.1238e-41	rs61816764;rs61815559;rs146031190;rs151256541	8
ENSG00000159450	TCHH	1	152078793	152086556	-1	protein_coding	7062	TCHH	3.87496e-23	-0.332868	4	9.783	4.91759e-43	rs61815559;rs146031190;rs151256541;rs12123821;rs61816764	8
ENSG00000197915	HRNR	1	152184558	152196669	-1	protein_coding	388697	HRNR	5.01203e-29	1.44164	11	13.14	6.52892e-50	rs61816764;rs12032307;rs12123821;rs10443208;rs75435515	8
ENSG00000143631	FLG	1	152274651	152297679	-1	protein_coding	2312	FLG	NA	-0.22674	1	3.393	7.5662e-45	rs61815559	8
ENSG00000143520	FLG2	1	152321211	152332482	-1	protein_coding	388698	FLG2	4.64992e-41	-1.0029	2	17.3	1.61757e-43	rs61815559;rs10443208	8
ENSG00000143536	CRNN	1	152381719	152386739	-1	protein_coding	49860	CRNN	0.000495361	0.516438	13	8.687	5.0029e-22	rs11205000;rs941934	8
ENSG00000186207	LCE5A	1	152483320	152484653	1	protein_coding	254910	LCE5A	0.076726	0.460296	38	16.48	1.37897e-24	rs1415432;rs80106338;rs61813870;1:152456562_AATT_A	8
ENSG00000169509	CRCT1	1	152486978	152488486	1	protein_coding	54544	CRCT1	0.00367304	0.0747486	42	16.48	1.37897e-24	rs1415432;rs80106338;rs61813870;1:152456562_AATT_A	8
ENSG00000185966	LCE3E	1	152538130	152539248	-1	protein_coding	353145	LCE3E	0.0390009	0.0950943	21	8.91	3.88116e-24	rs1415432;rs76321446;1:152611429_AT_A	8
ENSG00000185962	LCE3A	1	152595310	152595579	-1	protein_coding	353142	LCE3A	0.496361	-0.151907	2	0.795	2.10747e-26	rs76321446;rs80337964	8
ENSG00000187170	LCE4A	1	152680636	152681967	1	protein_coding	199834	LCE4A	0.00328018	-0.19089	1	4.06	9.55978e-09	rs76321446;1:152611429_AT_A	8
ENSG00000198854	C1orf68	1	152691998	152692905	1	protein_coding	100129271	C1orf68	NA	0.656871	1	4.06	9.55978e-09	rs76321446;1:152611429_AT_A	8
ENSG00000203786	KPRP	1	152730506	152734529	1	protein_coding	448834	KPRP	7.82565e-14	-0.0375385	1	0.015	3.91289e-31	rs80337964	8
ENSG00000240386	LCE1F	1	152748848	152749445	1	protein_coding	353137	LCE1F	0.0294988	0.16628	1	0.696	8.29225e-17	rs80337964;rs71710043	8
ENSG00000186226	LCE1E	1	152758690	152760902	1	protein_coding	353135	LCE1E	0.0003997	1.75285	4	3.153	2.4839e-20	rs80337964;rs71710043;rs76321446	8
ENSG00000172155	LCE1D	1	152769227	152770657	1	protein_coding	353134	LCE1D	0.00356755	-0.189196	6	3.153	2.4839e-20	rs80337964;rs71710043;rs76321446;1:152611429_AT_A	8
ENSG00000197084	LCE1C	1	152777311	152779107	-1	protein_coding	353133	LCE1C	0.0275164	0.519433	10	6.149	2.4839e-20	rs76321446;rs80337964;rs71710043;1:152611429_AT_A	8
ENSG00000196734	LCE1B	1	152784447	152785585	1	protein_coding	353132	LCE1B	0.0272675	0.249497	10	6.149	1.01611e-16	rs71710043;rs76321446;1:152611429_AT_A;rs80337964	8
ENSG00000186844	LCE1A	1	152799949	152800573	1	protein_coding	353131	LCE1A	0.000409834	0.999251	9	3.95	8.39229e-17	rs80337964;rs71710043	8
ENSG00000235942	LCE6A	1	152815344	152816459	1	protein_coding	448835	LCE6A	NA	0.712735	6	5.661	7.29827e-17	rs80337964;rs71710043	8
ENSG00000163206	SMCP	1	152850793	152857523	1	protein_coding	4184	SMCP	0.0429932	0.0859737	9	7.156	6.67526e-22	rs71710043;rs72704884;rs80337964	8
ENSG00000163207	IVL	1	152881021	152884362	1	protein_coding	3713	IVL	3.43125e-09	0.48997	1	1.961	4.23884e-28	rs80337964;rs200218615;rs61811907	8
ENSG00000163209	SPRR3	1	152974223	152976332	1	protein_coding	6707	SPRR3	0.00604297	2.44947	3	3.359	1.15899e-17	rs61811907	8
ENSG00000169469	SPRR1B	1	153003678	153005376	1	protein_coding	6699	SPRR1B	0.172609	0.330451	2	6.754	1.59909e-07	rs72704884	8
ENSG00000163216	SPRR2D	1	153012201	153014407	-1	protein_coding	6703	SPRR2D	0.00368097	0.620621	3	6.754	9.69385e-09	rs72704884	8
ENSG00000241794	SPRR2A	1	153028589	153030013	-1	protein_coding	6700	SPRR2A	0.160256	-0.203742	1	0.714	5.36654e-17	rs61811907	8
ENSG00000196805	SPRR2B	1	153042700	153113927	-1	protein_coding	6701	SPRR2B	0.157443	0.27394	4	7.11	1.05433e-25	rs61811907;rs80337964;rs200218615	8
ENSG00000203785	SPRR2E	1	153065611	153078660	-1	protein_coding	6704	SPRR2E	0.154587	0.0479946	1	7.11	8.26292e-19	rs61811907	8
ENSG00000244094	SPRR2F	1	153084590	153085991	-1	protein_coding	6705	SPRR2F	0.00362203	-0.186944	1	0.64	1.05433e-25	rs80337964;rs200218615;rs61811907	8
ENSG00000159516	SPRR2G	1	153122058	153123345	-1	protein_coding	6706	SPRR2G	0.026608	0.0926557	1	4.726	9.3576e-21	rs200218615	8
ENSG00000203784	LELP1	1	153175919	153177596	1	protein_coding	149018	LELP1	0.000473718	0.161596	1	4.079	NA	rs200218615	8
ENSG00000197364	S100A7L2	1	153409534	153412425	-1	protein_coding	645922	S100A7L2	0.558124	NA	2	4.7	1.55197e-09	rs41265154	8
ENSG00000163346	PBXIP1	1	154916552	154928599	-1	protein_coding	57326	PBXIP1	5.79844e-07	0.443723	1	15.94	1.59075e-05	rs112344141	9
ENSG00000163348	PYGO2	1	154929502	154936329	-1	protein_coding	90780	PYGO2	0.923104	-0.525258	5	18.03	9.7421e-06	rs112344141	9
ENSG00000160691	SHC1	1	154934774	154946871	-1	protein_coding	6464	SHC1	0.341635	-1.17573	10	18.03	3.61034e-07	rs112344141	9
ENSG00000173207	CKS1B	1	154947129	154951725	1	protein_coding	1163	CKS1B	0.723281	-0.667052	17	18.03	2.08522e-07	rs112344141	9
ENSG00000160688	FLAD1	1	154955814	154965587	1	protein_coding	80308	FLAD1	0.0917935	-0.3421	21	17.76	1.92849e-07	rs112344141	9
ENSG00000163352	LENEP	1	154966062	154966791	1	protein_coding	55891	LENEP	0.0322826	-0.345883	18	21.6	1.92849e-07	rs112344141	9
ENSG00000160685	ZBTB7B	1	154975127	154990998	1	protein_coding	51043	ZBTB7B	0.837393	NA	8	21.6	3.63175e-08	rs112344141	9
ENSG00000163354	DCST2	1	154990996	155006257	-1	protein_coding	127579	DCST2	1.45882e-09	0.250201	1	1.419	3.63175e-08	rs112344141	9
ENSG00000177628	GBA	1	155204243	155214490	-1	protein_coding	2629	GBA	0.0340405	-0.785048	19	21.4	6.26876e-07	rs5020058	9
ENSG00000160767	FAM189B	1	155216996	155225274	-1	protein_coding	10712	FAM189B	0.000482815	-0.121568	30	21.4	1.34074e-07	rs5020058	9
ENSG00000116521	SCAMP3	1	155225770	155232221	-1	protein_coding	10067	SCAMP3	0.0128944	-0.249766	37	21.4	1.34074e-07	rs5020058	9
ENSG00000176444	CLK2	1	155232659	155248282	-1	protein_coding	1196	CLK2	0.999953	NA	40	21.4	1.34074e-07	rs5020058	9
ENSG00000143630	HCN3	1	155247374	155259639	1	protein_coding	57657	HCN3	0.0150934	0.374943	34	15.33	9.72938e-08	rs5020058	9
ENSG00000143627	PKLR	1	155259630	155271225	-1	protein_coding	5313	PKLR	1.0002e-05	0.0591956	31	15.33	5.19873e-08	rs5020058	9
ENSG00000160752	FDPS	1	155278539	155290457	1	protein_coding	2224	FDPS	0.00175128	-0.551398	17	12.76	2.3947e-08	rs5020058	9
ENSG00000160753	RUSC1	1	155290687	155300905	1	protein_coding	23623	RUSC1	0.949429	-0.575598	9	12.76	2.3947e-08	rs5020058	9
ENSG00000116539	ASH1L	1	155305059	155532598	-1	protein_coding	55870	ASH1L	1	-0.51503	79	13.55	6.12425e-09	rs5020058	9
ENSG00000125459	MSTO1	1	155579979	155718153	1	protein_coding	55154	MSTO1	0.0418045	-0.606608	58	22	2.97908e-08	rs5020058	9
ENSG00000163374	YY1AP1	1	155629237	155658791	-1	protein_coding	55249	YY1AP1	0.000145221	0.0404123	21	22	6.39847e-08	rs5020058	9
ENSG00000132676	DAP3	1	155657751	155708801	1	protein_coding	7818	DAP3	1.90763e-05	0.00156748	27	22	2.97908e-08	rs5020058	9
ENSG00000116580	GON4L	1	155719508	155829191	-1	protein_coding	54856	GON4L	0.999999	-0.637168	32	17.48	9.11618e-09	rs5020058	9
ENSG00000132718	SYT11	1	155829300	155854990	1	protein_coding	23208	SYT11	0.80174	-1.92443	12	15.85	9.11618e-09	rs5020058;1:155993709_GT_G	9
ENSG00000143622	RIT1	1	155867599	155881195	-1	protein_coding	6016	RIT1	0.66681	-0.183928	14	11.01	4.79973e-08	1:155993709_GT_G	9
ENSG00000132680	KIAA0907	1	155882834	155904191	-1	protein_coding	22889	KIAA0907	0.997114	-0.510403	13	11.01	4.79973e-08	1:155993709_GT_G	9
ENSG00000173080	RXFP4	1	155911480	155912625	1	protein_coding	339403	RXFP4	0.00549582	-0.164025	5	8.462	6.87004e-08	1:155993709_GT_G	9
ENSG00000116584	ARHGEF2	1	155916630	155976861	-1	protein_coding	9181	ARHGEF2	0.999993	-0.492254	18	9.74	8.009e-09	1:155993709_GT_G	9
ENSG00000163479	SSR2	1	155978839	155990750	-1	protein_coding	6746	SSR2	0.822109	-0.380458	19	9.74	5.23481e-09	1:155993709_GT_G	9
ENSG00000160803	UBQLN4	1	156005092	156023585	-1	protein_coding	56893	UBQLN4	0.997522	-0.671923	10	18.37	2.82584e-08	1:155993709_GT_G	9
ENSG00000186205	MARC1	1	220960101	220987735	1	protein_coding	64757	MARC1	8.19879e-05	0.263394	8	7.754	1.57028e-08	rs867772	10
ENSG00000143641	GALNT2	1	230193536	230417870	1	protein_coding	2590	GALNT2	0.881986	4.22366	125	16.68	6.59193e-14	rs6672758;rs11122401;rs2281718;rs627108	11
ENSG00000084674	APOB	2	21224301	21266945	-1	protein_coding	338	APOB	5.49085e-16	-0.346892	7	8.1	1.13932e-07	rs581411	12
ENSG00000218819	TDRD15	2	21346789	21366144	1	protein_coding	NA	TDRD15	NA	NA	10	8.625	1.11884e-07	rs581411	12
ENSG00000115211	EIF2B4	2	27587219	27593353	-1	protein_coding	8890	EIF2B4	0.83261	-0.214235	1	2.382	3.31447e-18	rs780094	13
ENSG00000115234	SNX17	2	27593389	27599995	1	protein_coding	9784	SNX17	0.68618	-0.681943	1	2.382	3.31447e-18	rs780094	13
ENSG00000163795	ZNF513	2	27600098	27603657	-1	protein_coding	130557	ZNF513	0.940738	NA	1	2.382	3.31447e-18	rs780094	13
ENSG00000115241	PPM1G	2	27604061	27632554	-1	protein_coding	5496	PPM1G	0.99601	-0.482626	1	2.382	3.31447e-18	rs780094	13
ENSG00000115216	NRBP1	2	27650657	27665126	1	protein_coding	29959	NRBP1	0.999549	-1.38971	1	10.57	NA	rs78680773	13
ENSG00000157992	KRTCAP3	2	27665233	27669348	1	protein_coding	200634	KRTCAP3	0.0445235	NA	1	10.57	NA	rs78680773	13
ENSG00000138002	IFT172	2	27667238	27712656	-1	protein_coding	26160	IFT172	2.29012e-18	-0.505255	1	10.57	NA	rs78680773	13
ENSG00000084734	GCKR	2	27719709	27746554	1	protein_coding	2646	GCKR	3.58393e-16	-0.155698	26	13.22	4.84064e-19	rs780094;rs78680773;rs2068834	13
ENSG00000233438	AC109829.1	2	27760253	27790011	1	protein_coding	NA	NA	NA	NA	24	8.041	2.95123e-17	rs780094;rs78680773;rs2068834	13
ENSG00000221843	C2orf16	2	27799389	27805588	1	protein_coding	84226	C2orf16	3.91662e-17	-0.329747	8	14.88	5.13417e-09	rs2068834	13
ENSG00000243943	ZNF512	2	27805897	27858041	1	protein_coding	84450	ZNF512	0.949147	-1.27925	24	14.88	6.76915e-10	rs2068834	13
ENSG00000176714	CCDC121	2	27848506	27851879	-1	protein_coding	79635	CCDC121	9.72714e-05	-0.266319	7	14.13	6.76915e-10	rs2068834	13
ENSG00000198522	GPN1	2	27851114	27874375	1	protein_coding	11321	GPN1	0.00490359	-0.238155	6	14.13	1.15705e-08	rs2068834	13
ENSG00000119760	SUPT7L	2	27873679	27886676	-1	protein_coding	9913	SUPT7L	0.833193	-0.966219	3	4.564	1.44752e-08	rs2068834	13
ENSG00000163798	SLC4A1AP	2	27886338	27917840	1	protein_coding	22950	SLC4A1AP	7.73999e-07	-0.546764	4	15.03	1.87903e-08	rs2068834	13
ENSG00000205334	AC074091.13	2	27928653	27938599	-1	protein_coding	NA	NA	NA	NA	5	12.09	1.89263e-08	rs2068834;rs78680773	13
ENSG00000125633	CCDC93	2	118673054	118771709	-1	protein_coding	54520	CCDC93	0.0643753	0.847892	104	15.68	8.82234e-10	rs13026284;rs1547998	15
ENSG00000125629	INSIG2	2	118846028	118868573	1	protein_coding	51141	INSIG2	0.0232771	-0.293647	1	2.242	3.78555e-08	rs13026284	15
ENSG00000163596	ICA1L	2	203640690	203736708	-1	protein_coding	130026	ICA1L	0.442028	-0.760183	17	8.604	3.9757e-06	rs1048013	16
ENSG00000138442	WDR12	2	203739505	203879521	-1	protein_coding	55759	WDR12	0.609007	-0.727802	24	10.88	1.14216e-06	rs1048013	16
ENSG00000138380	CARF	2	203776937	203851786	1	protein_coding	79800	CARF	0.00454104	-1.32678	10	10.88	1.14216e-06	rs1048013	16
ENSG00000144426	NBEAL1	2	203879602	204091101	1	protein_coding	65065	NBEAL1	1.09294e-10	-1.74067	54	14.36	1.15338e-07	rs1048013	16
ENSG00000119004	CYP20A1	2	204103663	204163009	1	protein_coding	57404	CYP20A1	7.40838e-10	-0.358177	35	23.7	1.01192e-08	rs1048013	16
ENSG00000138443	ABI2	2	204192942	204312446	1	protein_coding	10152	ABI2	0.953329	-2.08335	28	11.7	2.43684e-08	rs1048013	16
ENSG00000173166	RAPH1	2	204259068	204400133	-1	protein_coding	65059	RAPH1	0.957851	-0.345685	42	11.7	2.43684e-08	rs1048013	16
ENSG00000021826	CPS1	2	211342406	211543831	1	protein_coding	1373	CPS1	0.0833574	0.929214	2	20.8	2.68362e-09	rs1047891	17
ENSG00000241635	UGT1A8	2	234526291	234681956	1	protein_coding	54659	UGT1A8	2.93632e-09	-0.0153622	133	16.49	3.94953e-30	rs34354669;rs1604144;2:234611966_AT_A;rs904855;rs17864697;rs35203651;rs17863805	18
ENSG00000242515	UGT1A10	2	234545100	234681951	1	protein_coding	54575	UGT1A10	1.09144e-11	-0.0493462	132	16.49	3.94953e-30	rs34354669;rs1604144;2:234611966_AT_A;rs904855;rs17864697;rs35203651;rs17863805	18
ENSG00000241119	UGT1A9	2	234580499	234681946	1	protein_coding	54600	UGT1A9	1.32216e-08	0.673208	130	16.49	3.94953e-30	rs34354669;rs1604144;2:234611966_AT_A;rs904855;rs17864697;rs35203651;rs17863805	18
ENSG00000244122	UGT1A7	2	234590584	234681945	1	protein_coding	54577	UGT1A7	1.8014e-12	0.49901	129	16.49	3.94953e-30	rs1604144;2:234611966_AT_A;rs904855;rs17864697;rs35203651;rs17863805	18
ENSG00000167165	UGT1A6	2	234600253	234681946	1	protein_coding	54578	UGT1A6	0.00021788	0.167641	119	16.49	3.94953e-30	rs1604144;2:234611966_AT_A;rs904855;rs17864697;rs35203651;rs17863805	18
ENSG00000240224	UGT1A5	2	234621638	234681945	1	protein_coding	54579	UGT1A5	0.000100215	0.654673	106	16.49	3.94953e-30	2:234611966_AT_A;rs904855;rs17864697;rs35203651;rs17863805	18
ENSG00000244474	UGT1A4	2	234627424	234681945	1	protein_coding	54657	UGT1A4	2.34299e-06	0.65167	101	16.49	1.17996e-29	2:234611966_AT_A;rs904855;rs17864697;rs35203651;rs17863805	18
ENSG00000243135	UGT1A3	2	234637754	234681945	1	protein_coding	54659	UGT1A3	2.93632e-09	0.662017	56	15.55	2.03674e-16	rs904855;rs17864697;rs35203651;rs17863805	18
ENSG00000242366	UGT1A1	2	234668894	234681945	1	protein_coding	54658	UGT1A1	6.95565e-05	0.233094	25	6.43	6.04112e-16	rs904855;rs17864697;rs35203651;rs17863805	18
ENSG00000185038	MROH2A	2	234684370	234742069	1	protein_coding	339766	MROH2A	0.314233	NA	21	5.777	1.14077e-15	rs17864697;rs904855;rs35203651;rs17863805	18
ENSG00000114316	USP4	3	49315264	49378145	-1	protein_coding	7375	USP4	6.20194e-07	NA	2	0.592	2.25984e-09	rs557408661	19
ENSG00000233276	GPX1	3	49394609	49396033	-1	protein_coding	2876	GPX1	0.00693165	-0.616399	10	19.22	2.25984e-09	rs557408661	19
ENSG00000067560	RHOA	3	49396578	49450431	-1	protein_coding	387	RHOA	0.804698	-0.430263	35	19.22	1.62877e-09	rs557408661	19
ENSG00000145022	TCTA	3	49449639	49453908	1	protein_coding	6988	TCTA	0.0132648	-0.595941	11	19.06	2.84459e-09	rs557408661	19
ENSG00000145020	AMT	3	49454211	49460186	-1	protein_coding	275	AMT	0.000569475	-0.0226371	10	19.06	2.84459e-09	rs557408661	19
ENSG00000145029	NICN1	3	49460379	49466759	-1	protein_coding	84276	NICN1	0.257246	-1.08729	12	19.06	2.87158e-09	rs557408661	19
ENSG00000173402	DAG1	3	49506146	49573048	1	protein_coding	1605	DAG1	0.940922	-0.838742	32	15.6	2.25399e-09	rs557408661	19
ENSG00000164061	BSN	3	49591922	49708978	1	protein_coding	8927	BSN	1	-1.28511	44	12.52	2.60097e-09	rs557408661;rs36022378	19
ENSG00000164062	APEH	3	49711435	49721396	1	protein_coding	327	APEH	0.0132157	-0.271805	11	21	3.35659e-09	rs557408661	19
ENSG00000173531	MST1	3	49721380	49726934	-1	protein_coding	4485	MST1	1.72736e-10	0.158165	9	21	3.6541e-09	rs557408661;rs2352974	19
ENSG00000164068	RNF123	3	49726932	49758962	1	protein_coding	63891	RNF123	0.969715	-0.461991	26	21	3.6541e-09	rs557408661;rs2352974	19
ENSG00000176020	AMIGO3	3	49754267	49761349	-1	protein_coding	386724	AMIGO3	7.50516e-06	NA	18	15.82	1.15761e-08	rs2352974	19
ENSG00000173540	GMPPB	3	49754277	49761384	-1	protein_coding	386724	GMPPB	8.24536e-05	-0.659554	18	15.82	1.15761e-08	rs2352974	19
ENSG00000176095	IP6K1	3	49761727	49823975	-1	protein_coding	9807	IP6K1	0.23518	-2.10343	55	17.96	1.24587e-08	rs2352974	19
ENSG00000187492	CDHR4	3	49828165	49837268	-1	protein_coding	389118	CDHR4	0.0134739	0.0436097	10	12.38	1.56933e-08	rs2352974;rs36022378	19
ENSG00000185614	FAM212A	3	49840687	49842463	1	protein_coding	389119	FAM212A	0.000589161	NA	6	12.38	9.82422e-09	rs2352974;rs36022378	19
ENSG00000182179	UBA7	3	49842640	49851379	-1	protein_coding	100847079	UBA7	2.68228e-14	-0.315381	7	12.38	9.82422e-09	rs36022378;rs2352974	19
ENSG00000183763	TRAIP	3	49866034	49894007	-1	protein_coding	10293	TRAIP	0.125104	-0.132255	20	17.61	3.42673e-09	rs2352974;rs55692411	19
ENSG00000164076	CAMKV	3	49895421	49907655	-1	protein_coding	79012	CAMKV	0.996846	-0.638323	21	18.51	3.42673e-09	rs2352974;rs55692411;rs36022378	19
ENSG00000164078	MST1R	3	49924435	49941299	-1	protein_coding	4486	MST1R	1.69349e-20	-0.377645	23	18.51	2.25231e-08	rs2352974;rs55692411;rs36022378	19
ENSG00000228008	CTD-2330K9.3	3	49941278	49954370	1	protein_coding	NA	NA	NA	NA	22	13.15	1.92663e-08	rs2352974;rs55692411;rs36022378	19
ENSG00000164077	MON1A	3	49946302	49967606	-1	protein_coding	84315	MON1A	0.00636811	-0.629673	28	13.15	1.92663e-08	rs2352974;rs55692411;rs36022378	19
ENSG00000004534	RBM6	3	49977440	50137478	1	protein_coding	10180	RBM6	1	-0.685653	162	17.77	1.31935e-08	rs2352974;rs55692411;rs36022378	19
ENSG00000003756	RBM5	3	50126341	50156454	1	protein_coding	10181	RBM5	0.999999	-0.605889	35	18.47	3.05745e-08	rs55692411;rs36022378;rs2352974	19
ENSG00000001617	SEMA3F	3	50192478	50226508	1	protein_coding	6405	SEMA3F	0.999918	NA	12	13.82	1.36602e-06	rs55692411	19
ENSG00000114349	GNAT1	3	50229045	50233949	1	protein_coding	2779	GNAT1	2.50523e-06	-0.274733	7	6.559	1.69464e-06	rs55692411	19
ENSG00000175161	CADM2	3	85008132	86123579	1	protein_coding	253559	CADM2	0.984669	0.117806	562	20.6	6.77491e-14	rs1248857;rs818219;rs1972994	20
ENSG00000175920	DOK7	4	3465033	3503200	1	protein_coding	285489	DOK7	0.00480838	1.7604	15	4.997	1.18574e-12	rs73080940	21
ENSG00000196620	UGT2B15	4	69512348	69536346	-1	protein_coding	7366	UGT2B15	1.92099e-10	0.67733	9	5.192	NA	rs13115350;rs115582298;rs293444;rs445908;rs13118281	22
ENSG00000109181	UGT2B10	4	69681711	69696914	1	protein_coding	101929773	UGT2B10	5.50616e-15	NA	11	4.288	1.80301e-16	rs11932052;rs418081;rs13115350;rs72642963;rs10013466;rs1979281	22
ENSG00000135220	UGT2A3	4	69794181	69817509	-1	protein_coding	79799	UGT2A3	5.00169e-06	0.402338	102	16.23	1.20009e-14	rs11932052;rs418081;rs34556519;rs13115350;rs78584760;rs114024927;rs141543893	22
ENSG00000171234	UGT2B7	4	69917081	69978705	1	protein_coding	7364	UGT2B7	3.49679e-08	0.825006	364	12.88	1.1612e-49	rs34556519;rs6600899;rs11932052;rs418081;rs11249521;rs10028494;rs1979281;rs114024927;rs76728856;rs72642963;rs10013466;rs141543893;rs13115350	22
ENSG00000213759	UGT2B11	4	70065669	70080449	-1	protein_coding	10720	UGT2B11	3.1471e-13	0.706561	123	22.5	3.53295e-30	rs11932052;rs57718545;rs78584760;rs59717126;rs11936906;rs13115350;rs11249521;rs7658046;rs61618891	22
ENSG00000135226	UGT2B28	4	70146217	70160768	1	protein_coding	54490	UGT2B28	6.44396e-08	-0.0230075	3	5.889	3.93654e-07	rs13115350;rs11249521;rs78584760	22
ENSG00000156096	UGT2B4	4	70345883	70391732	-1	protein_coding	7363	UGT2B4	8.44719e-11	0.451804	12	8.627	2.3415e-20	rs6600937;rs1817906;rs17146922	22
ENSG00000018189	RUFY3	4	71569921	71673032	1	protein_coding	22902	RUFY3	0.980976	0.238378	5	14.11	2.15485e-09	rs71673458;rs12502734	23
ENSG00000132463	GRSF1	4	71681499	71705662	-1	protein_coding	2926	GRSF1	7.98242e-07	-0.57332	1	0.43	2.15485e-09	rs12502734	23
ENSG00000173542	MOB1B	4	71768043	71888166	1	protein_coding	92597	MOB1B	0.00797371	NA	18	13.15	3.54453e-13	rs71599974;rs12502734;rs13137398;rs71673458	23
ENSG00000156136	DCK	4	71858255	71896631	1	protein_coding	1633	DCK	0.39066	-0.0266258	7	13.15	NA	rs13137398;rs12502734	23
ENSG00000080493	SLC4A4	4	72053003	72437804	1	protein_coding	8671	SLC4A4	0.999996	-0.591823	275	22.9	5.17893e-50	rs2045008;rs13147721;rs114952461;rs75343522;rs79568298;rs4484264;rs112778427;rs9291201;rs6840114;rs114501690;rs35245074;rs2278892;rs115790635;rs1062679;rs79777036;rs57684113;rs7694533;rs7438484;rs4694421	23
ENSG00000145321	GC	4	72607410	72669758	-1	protein_coding	2638	GC	5.7752e-06	0.14444	131	13.06	1.17878e-252	rs60349934;rs74537052;rs149900441;rs17383291;rs705117;rs114558270;rs2139643;4:72617666_AT_A;rs79444700;rs76803094;rs75980237;rs115103883;rs222029;rs116534051;rs72607829;rs56097748;rs114835516;rs116748421;rs74500260;rs115366859;rs2101637;rs62318873;rs78568537;rs115304888;rs115660081;rs76969936;rs72645662;rs78657655;rs28577591;rs13141780;rs148546921	23
ENSG00000056291	NPFFR2	4	72897521	73013784	1	protein_coding	10886	NPFFR2	9.71482e-06	0.0443836	155	11.41	3.33978e-92	rs12640433;rs34956656;rs114112733;rs114687675;rs139491297;rs71601787;rs13150552;rs12510838;rs72648080;rs182428596;rs116569570;rs533963533;rs79190329;rs139959724;rs2139643;rs62320810;rs149897068;rs148546921	23
ENSG00000156140	ADAMTS3	4	73146686	73434516	-1	protein_coding	9508	ADAMTS3	1.78953e-06	-0.359302	215	26.5	3.0353e-96	rs72653969;rs55969656;4:72851543_CAG_C;rs78862524;rs72653995;rs150270324;rs113066978;rs139921635;rs11724147;rs75083111;rs113209890;rs190823861;rs2062066;rs35335215	23
ENSG00000132466	ANKRD17	4	73939093	74124515	-1	protein_coding	26057	ANKRD17	1	-1.31126	3	9.978	1.62135e-07	rs145249057;rs7689035	23
ENSG00000163631	ALB	4	74262831	74287129	1	protein_coding	213	ALB	0.985727	-0.396817	5	6.933	1.65801e-10	rs7689035;rs112404067	23
ENSG00000169435	RASSF6	4	74437267	74486348	-1	protein_coding	166824	RASSF6	1.00446e-17	-0.32621	28	14.58	8.72948e-09	rs7689035;rs33986730;rs112404067;rs998234	23
ENSG00000198189	HSD17B11	4	88257762	88312538	-1	protein_coding	51170	HSD17B11	0.000142446	-0.0850295	7	6.283	1.07784e-08	rs11732896	24
ENSG00000151247	EIF4E	4	99792835	99851788	-1	protein_coding	1977	EIF4E	0.983573	0.732919	2	5.241	6.33858e-09	rs116472025	25
ENSG00000172955	ADH6	4	100123795	100140694	-1	protein_coding	130	ADH6	0.00201652	-0.296377	2	2.087	2.38252e-10	rs28364331;rs116472025	25
ENSG00000187758	ADH1A	4	100197524	100212185	-1	protein_coding	124	ADH1A	6.68922e-08	0.125384	2	2.337	8.09245e-17	rs28364331	25
ENSG00000196616	ADH1B	4	100226121	100242558	-1	protein_coding	125	ADH1B	0.193828	0.481579	3	3.01	8.34004e-17	rs28364331;rs1229984;rs3114047	25
ENSG00000145779	TNFAIP8	5	118604387	118735383	1	protein_coding	25816	TNFAIP8	0.239737	1.2161	25	13.07	1.75489e-08	rs1966478;rs986649	27
ENSG00000118520	ARG1	6	131894284	131905472	1	protein_coding	383	ARG1	0.000499883	-0.168128	8	5.551	1.18446e-12	rs2608937;6:131815437_TA_T;rs3756785	28
ENSG00000112282	MED23	6	131895106	131949369	-1	protein_coding	9439	MED23	0.150658	-0.492582	29	19.68	4.73434e-13	rs2608937;6:131815437_TA_T;rs3756785	28
ENSG00000154269	ENPP3	6	131949582	132068553	1	protein_coding	5169	ENPP3	6.43746e-17	0.0386506	18	8.024	4.73434e-13	rs3756785	28
ENSG00000173041	ZNF680	7	63980262	64023484	-1	protein_coding	340252	ZNF680	4.59084e-06	1.07678	25	15.59	8.86743e-11	rs7784802	29
ENSG00000127948	POR	7	75528518	75616173	1	protein_coding	5447	POR	4.33906e-05	NA	11	13.88	9.04196e-11	rs4732514;rs10952869	30
ENSG00000127952	STYXL1	7	75625656	75677322	-1	protein_coding	51657	STYXL1	0.00974654	0.594266	60	15.78	1.2372e-10	rs4732514;rs10952869	30
ENSG00000146701	MDH2	7	75677369	75696826	1	protein_coding	4191	MDH2	0.177605	0.708	55	15.78	2.96498e-10	rs4732514;rs10952869	30
ENSG00000177679	SRRM3	7	75831216	75916605	1	protein_coding	222183	SRRM3	0.911827	NA	30	8.829	2.39777e-09	rs4732514;rs10952869	30
ENSG00000221818	EBF2	8	25699246	25902913	-1	protein_coding	64641	EBF2	0.971966	-0.134721	35	18.26	1.87411e-08	rs10086575	32
ENSG00000172733	PURG	8	30853321	30891231	-1	protein_coding	29942	PURG	0.934741	NA	22	15.16	4.5773e-10	rs1421333	33
ENSG00000215114	UBXN2B	8	59323823	59364060	1	protein_coding	137886	UBXN2B	0.487568	-0.274791	16	15.8	3.61678e-08	rs13277801	34
ENSG00000167910	CYP7A1	8	59402737	59412795	-1	protein_coding	1581	CYP7A1	0.00345536	-0.121518	12	20.8	4.73384e-08	rs13277801	34
ENSG00000104388	RAB2A	8	61429416	61536186	1	protein_coding	5862	RAB2A	0.970736	-0.412665	67	12.71	1.05014e-08	rs769249577	35
ENSG00000056586	RC3H2	9	125606835	125667620	-1	protein_coding	54542	RC3H2	1	-1.5987	46	13.88	4.65949e-09	rs584048	37
ENSG00000186130	ZBTB6	9	125670335	125675609	-1	protein_coding	10773	ZBTB6	0.357933	0.135577	15	14.97	1.20571e-08	rs584048	37
ENSG00000171448	ZBTB26	9	125677845	125693779	-1	protein_coding	57684	ZBTB26	0.0154751	-0.96491	24	14.97	1.14557e-09	rs584048	37
ENSG00000011454	RABGAP1	9	125703112	125867145	1	protein_coding	23637	RABGAP1	1	1.34729	135	18.57	9.50749e-10	rs584048	37
ENSG00000188394	GPR21	9	125796806	125797975	1	protein_coding	2844	GPR21	0.0246511	-0.244439	13	12.13	9.50749e-10	rs584048	37
ENSG00000165209	STRBP	9	125871779	126030855	-1	protein_coding	55342	STRBP	0.999902	-1.96795	61	11.97	4.0189e-09	rs584048	37
ENSG00000148572	NRBF2	10	64893050	64914783	1	protein_coding	29982	NRBF2	0.0821062	-0.409713	7	13.93	8.26609e-10	rs10822145	39
ENSG00000171988	JMJD1C	10	64926981	65225722	-1	protein_coding	221037	JMJD1C	1	-0.552974	96	17.64	1.71917e-10	rs10822145	39
ENSG00000165476	REEP3	10	65281123	65384883	1	protein_coding	221035	REEP3	0.0129813	1.39842	62	15.42	4.42599e-10	rs10822145	39
ENSG00000151224	MAT1A	10	82031576	82049440	-1	protein_coding	4143	MAT1A	0.75413	1.20951	4	3.309	7.91403e-10	rs12411742	40
ENSG00000170788	DYDC1	10	82095861	82116511	-1	protein_coding	143241	DYDC1	0.00206579	0.27062	50	13.54	2.66579e-07	rs1815650	40
ENSG00000133665	DYDC2	10	82104501	82127829	1	protein_coding	84332	DYDC2	0.0233122	0.648187	88	13.19	2.86027e-07	rs1815650	40
ENSG00000122378	FAM213A	10	82167585	82192753	1	protein_coding	84293	FAM213A	0.000157315	0.703055	21	7.9	2.83884e-08	rs1815650	40
ENSG00000152782	PANK1	10	91342745	91405215	-1	protein_coding	53354	PANK1	0.00212215	-1.05287	21	13.2	6.65159e-09	rs12783845	41
ENSG00000138182	KIF20B	10	91461367	91534700	1	protein_coding	9585	KIF20B	6.54546e-10	0.112986	31	15.86	2.41525e-09	rs12783845	41
ENSG00000133794	ARNTL	11	13298199	13408813	1	protein_coding	406	ARNTL	0.987643	NA	3	4.045	3.23289e-12	rs143645388;rs117599532	42
ENSG00000148925	BTBD10	11	13409548	13484844	-1	protein_coding	84280	BTBD10	0.47732	-0.177179	1	4.359	1.1068e-10	rs7103220	42
ENSG00000152266	PTH	11	13513602	13517728	-1	protein_coding	5741	PTH	0.270149	-0.172241	2	11.38	3.36845e-13	rs143488652	42
ENSG00000197601	FAR1	11	13690217	13753893	1	protein_coding	84188	FAR1	0.879567	-1.9763	2	15.11	2.71029e-06	rs150650973	42
ENSG00000133818	RRAS2	11	14299472	14386052	-1	protein_coding	22800	RRAS2	0.674254	NA	137	14.95	0	rs139622399;rs118150101;rs79485651;rs11023187;rs11023160;rs6486190;rs2575824;rs56336860;rs76820037;rs10160436;rs142369684;rs139565206;rs61883634;rs76000888;rs77024969;rs146510040;11:14491678_GTT_G;rs77245738;rs76277448;rs117459287;rs17475467;11:14695135_GCT_G;rs3815984;rs143019979;rs146442348;rs11023177;rs36037455;11:14359058_TATC_T;rs146580671;rs1431377;rs4756788;rs11023371;rs117251479;rs1180555…	42
ENSG00000129083	COPB1	11	14464986	14521573	-1	protein_coding	1315	COPB1	0.999763	-0.363398	167	14.38	0	rs9735104;rs2597204;rs10832277;rs6486190;rs116947529;rs2575824;11:14793312_GATT_G;rs146442348;rs150002001;rs11023371;rs146510040;rs141293947;11:14491678_GTT_G;rs61883634;rs11600054;rs78498981;rs117189917;11:14499564_AC_A;rs112608662;rs191764480;rs17487995;rs543247773;rs118059895;rs56336860;rs35796282;rs56155124;rs118055554;rs17475467;rs147711692;rs118071012;rs116844295;rs7119073;rs79485651;rs1180…	42
ENSG00000129084	PSMA1	11	14515329	14665181	-1	protein_coding	5682	PSMA1	0.947988	NA	263	19.25	6.13155e-208	rs9735104;rs2597204;rs10832277;rs10832308;rs35796282;rs56155124;rs2575824;rs191764480;rs7119073;rs118071012;rs116844295;rs772276478;rs184217757;rs76000888;rs72866464;rs79966935;rs142459305;rs76277448;rs11493371;rs141293947;rs117494483;rs146510040;rs11023324;rs565847585;11:14359058_TATC_T;rs112723443;11:14499564_AC_A;rs11023371;rs200011831;rs140356977;rs16930609;rs118075132;rs17487995;rs188989624;…	42
ENSG00000256206	PSMA1	11	14515329	14541890	-1	protein_coding	5682	NA	NA	NA	87	13	6.18121e-202	rs9735104;rs2597204;rs10832277;rs10832308;rs35796282;rs56155124;rs2575824;rs191764480;rs7119073;rs118071012;rs116844295;rs772276478;rs184217757;rs76000888;rs72866464;rs79966935;rs142459305;rs76277448;rs11493371;rs141293947;rs117494483;rs146510040;rs11023324;rs565847585;11:14359058_TATC_T;rs112723443;11:14499564_AC_A;rs11023371;rs200011831;rs140356977;rs16930609;rs118075132;rs17487995;rs188989624;…	42
ENSG00000152270	PDE3B	11	14665269	14892350	1	protein_coding	5140	PDE3B	0.00361647	NA	355	18.86	0	rs10832308;rs11023330;rs2575824;rs7124343;rs772276478;rs10832277;rs147711692;rs35796282;rs56155124;rs16930609;rs73418685;rs539505257;rs116947529;rs11600054;rs76277448;rs7119073;rs2597204;rs7105853;rs17487995;rs148229354;rs11023324;rs140356977;rs79966935;rs142459305;rs55732754;11:14793312_GATT_G;rs61883634;rs146128209;rs56336860;rs118071012;rs188989624;11:14695135_GCT_G;rs117189917;rs118055554;rs1…	42
ENSG00000186104	CYP2R1	11	14899553	14913798	-1	protein_coding	120227	CYP2R1	3.05145e-09	-0.337692	39	13.83	3.6115e-278	rs7935792;rs11023330;rs7105853;rs772276478;rs7119073;rs56336860;rs55732754;rs117247884;rs11023371;rs79966935;rs10832308;rs35796282;rs146580671;rs117576073;rs11600054;rs16930609;rs73418685;rs118059895;rs79485651;rs118078193;rs147711692;11:14927744_TGCGC_T;rs118071012	42
ENSG00000175868	CALCB	11	14926543	15103888	1	protein_coding	797	CALCB	0.0578762	0.39088	228	23.6	3.6115e-278	rs7935792;rs73418685;rs16930609;rs118059895;rs79485651;rs118078193;rs147711692;11:14927744_TGCGC_T;rs118071012;rs772276478;rs11023371;rs150002001;rs146128209;rs10832308;rs17487995;rs148229354;rs17503142;rs112459754;rs118075132;rs10832315;rs151188011;11:14992795_AGGAGCCCACAGACCTT_A;rs146580671;rs116844295;rs59536295;rs141553841;rs72872057;rs117079928;rs11023392;rs567258636;rs34811790;rs3884540;rs1…	42
ENSG00000110680	CALCA	11	14988214	14993900	-1	protein_coding	796	CALCA	0.00139556	-0.349585	43	23.6	4.37231e-84	rs10832315;rs3884540;rs117987284;rs143247260;rs1496166;rs567386699;rs145117134;rs141553841;rs118071012;rs116844295;11:14992795_AGGAGCCCACAGACCTT_A;rs117280193;rs567258636;rs17503142	42
ENSG00000188487	INSC	11	15133970	15268754	1	protein_coding	387755	INSC	1.34273e-09	1.09207	147	17.88	6.29877e-68	rs67609747;11:14992795_AGGAGCCCACAGACCTT_A;rs10734230;rs143247260;rs12792987;rs7935884;rs2097164;rs4757292;rs1714349;rs1945597;rs79337572;rs12225275;rs4757295;rs116842259;rs118114219;rs10832371;rs5004266;rs118023460;rs117702603;rs6486229;rs56292593;rs1792556;11:15235098_ATC_A;11:15268060_CAT_C;rs369820154	42
ENSG00000110693	SOX6	11	15987995	16761138	-1	protein_coding	55553	SOX6	0.999531	-2.52258	28	16.25	2.05585e-16	rs297357;rs35044766;rs75305309	42
ENSG00000110696	C11orf58	11	16634679	16778428	1	protein_coding	10944	C11orf58	0.709037	-0.720486	5	14.53	2.05585e-16	rs75305309;rs35044766	42
ENSG00000166689	PLEKHA7	11	16799842	17035990	-1	protein_coding	144100	PLEKHA7	0.000173041	-0.710362	3	19.81	1.04165e-08	rs80270245	42
ENSG00000174576	NPAS4	11	66188475	66194178	1	protein_coding	266743	NPAS4	0.424264	-1.06358	1	4.032	2.1958e-08	rs2282529	43
ENSG00000162105	SHANK2	11	70313961	70963623	-1	protein_coding	22941	SHANK2	0.99992	NA	13	4.068	5.27728e-09	rs147408527;rs117832823	44
ENSG00000172893	DHCR7	11	71139239	71163914	-1	protein_coding	1717	DHCR7	5.04266e-08	0.0123495	138	15.44	1.46398e-304	rs12793607;rs1540129;rs12224205;rs1790349;rs2186773;rs1792328;rs11535840;rs7122671;rs1627043;rs77073138;rs191017193;rs4944998;rs7947153;rs11233744	44
ENSG00000172890	NADSYN1	11	71164155	71235153	1	protein_coding	55191	NADSYN1	2.45473e-09	NA	281	22.4	6.50415e-306	rs12224205;rs7122671;rs2186773;rs1792328;rs11535840;rs77073138;rs4944998;rs7947153;rs11233744;rs79223860;rs191017193;rs1790349	44
ENSG00000244411	KRTAP5-7	11	71238313	71239210	1	protein_coding	440050	KRTAP5-7	0.581964	0.464766	21	21.8	7.33957e-246	rs12224205;rs1790349;rs7122671;rs2186773	44
ENSG00000241233	KRTAP5-8	11	71249071	71250253	1	protein_coding	57830	KRTAP5-8	0.00690748	-0.565353	3	0.214	1.09758e-238	rs12224205;rs1790349;rs7122671	44
ENSG00000166391	MOGAT2	11	75428864	75444003	1	protein_coding	80168	MOGAT2	0.218649	0.716784	29	11.19	4.35879e-10	rs10793128;rs499974	45
ENSG00000062282	DGAT2	11	75470557	75512579	1	protein_coding	84649	DGAT2	7.51043e-08	-0.634946	56	13.56	6.20143e-10	rs10793128	45
ENSG00000198382	UVRAG	11	75526212	75854239	1	protein_coding	7405	UVRAG	0.858603	-0.177213	89	16.46	1.57732e-09	rs10793128	45
ENSG00000182704	TSKU	11	76493295	76509198	1	protein_coding	25987	TSKU	0.729713	-0.662705	27	13.56	5.34654e-17	rs881930;rs733454	46
ENSG00000137656	BUD13	11	116618886	116643704	-1	protein_coding	84811	BUD13	0.00229543	NA	69	20.2	4.79792e-41	rs1263151;rs1263055;rs12287066;rs61905072;rs7350481;rs662799;rs180326;rs964184;rs61905132;rs17440824;rs10750097;rs4938302	47
ENSG00000109917	ZNF259	11	116648436	116658766	-1	protein_coding	8882	ZNF259	0.0193035	0.00239464	36	23.3	4.79792e-41	rs7350481;rs662799;rs1263151;rs10750097;rs4938302;rs12287066;rs964184;rs1263055;rs7123666	47
ENSG00000110243	APOA5	11	116660083	116663136	-1	protein_coding	116519	APOA5	1.37735e-06	0.42373	28	23.3	5.42866e-28	rs12287066;rs964184;rs7350481;rs662799;rs1263151;rs1263055;rs10750097;rs7123666	47
ENSG00000110244	APOA4	11	116691419	116694022	-1	protein_coding	337	APOA4	3.57595e-05	0.0816551	22	23.9	4.69582e-16	rs5092;rs5128;rs12721041;rs613808;rs17120280;rs12721030;rs7396061	47
ENSG00000110245	APOC3	11	116700422	116703788	1	protein_coding	345	APOC3	0.000678026	0.121255	39	23.9	5.78917e-27	rs5128;rs5092;rs12721041;rs613808;rs17120280;rs12721030;rs7396061;rs11216288;11:116715390_ATAT_A;rs480009	47
ENSG00000118137	APOA1	11	116706467	116708666	-1	protein_coding	335	APOA1	0.0487384	0.161101	37	12.11	5.78917e-27	rs12721041;rs5128;rs5092;rs613808;rs17120280;rs12721030;rs7396061;rs11216288;11:116715390_ATAT_A;rs480009	47
ENSG00000160584	SIK3	11	116714118	116969153	-1	protein_coding	23387	SIK3	0.999883	0.278236	408	23	5.78917e-27	rs5128;rs5092;rs17120280;rs12721030;rs613808;rs11216288;rs7396061;11:116715390_ATAT_A;rs480009;rs473172;rs12366015;rs11605327;rs4938316;rs118138924	47
ENSG00000168092	PAFAH1B2	11	117014983	117047610	1	protein_coding	5049	PAFAH1B2	0.962029	3.35677	56	18.4	3.14522e-16	rs473172;rs7396061;rs2306473;rs5092;rs11605327;rs11216288;11:116715390_ATAT_A;rs118138924	47
ENSG00000149577	SIDT2	11	117049449	117068160	1	protein_coding	51092	SIDT2	0.0025724	-0.315318	31	14.46	3.14522e-16	rs473172;rs7396061;rs11605327;rs5092;rs2306473;rs11216288;11:116715390_ATAT_A;rs118138924	47
ENSG00000149591	TAGLN	11	117070037	117075498	1	protein_coding	6876	TAGLN	0.241538	-0.64579	20	11.26	1.08024e-09	rs473172;rs2306473;rs11605327;rs11216288	47
ENSG00000160613	PCSK7	11	117075053	117103241	-1	protein_coding	9159	PCSK7	0.19137	NA	43	17.85	2.77599e-11	rs11605327;rs473172;rs2306473;rs11216288;rs7396061;rs181009570	47
ENSG00000167257	RNF214	11	117103341	117157161	1	protein_coding	257160	RNF214	0.830018	NA	14	12.16	2.77599e-11	rs2306473;rs7396061;rs181009570;rs473172	47
ENSG00000184232	OAF	11	120081475	120101041	1	protein_coding	220323	OAF	0.00616888	NA	13	20.5	1.29005e-08	rs2847497	48
ENSG00000137709	POU2F3	11	120107349	120190653	1	protein_coding	25833	POU2F3	0.0028884	0.406586	4	15.32	5.01461e-11	rs2847497;rs2847500	48
ENSG00000257062	RP11-125O5.2	12	21200113	21329829	1	protein_coding	NA	NA	NA	NA	16	22.1	2.06653e-13	rs4149056	49
ENSG00000134538	SLCO1B1	12	21284136	21392180	1	protein_coding	10599	SLCO1B1	3.45239e-16	0.0412311	58	22.1	2.06653e-13	rs4149056	49
ENSG00000084453	SLCO1A2	12	21417534	21572528	-1	protein_coding	6579	SLCO1A2	5.58441e-15	4.68134	6	8.836	3.61453e-11	rs4149056	49
ENSG00000258292	RP11-536G4.1	12	96196875	96217085	1	protein_coding	NA	NA	NA	NA	3	5.958	3.98817e-09	rs2060545	50
ENSG00000139343	SNRPF	12	96252706	96297606	1	protein_coding	6636	SNRPF	0.734662	1.37697	23	7.579	5.08812e-11	rs4581532;rs2060545	50
ENSG00000165972	CCDC38	12	96260826	96336752	-1	protein_coding	120935	CCDC38	1.56677e-08	0.133305	91	12.83	5.30775e-26	rs2060545;rs10777751;rs726869;rs7134133;rs1561097;rs4762651;rs1968487	50
ENSG00000139344	AMDHD1	12	96337071	96362370	1	protein_coding	144193	AMDHD1	2.46954e-06	0.278943	97	12.83	1.54219e-71	rs7134133;rs10777751;rs1561097;rs726869;rs4762651;rs1968487;rs11108356;rs2230885;rs10859995;rs74620184;rs77798722;rs7966537;rs2300560	50
ENSG00000084110	HAL	12	96366440	96390143	-1	protein_coding	3034	HAL	5.90869e-17	1.01388	89	13.94	3.23288e-78	rs1968487;rs4762651;rs2230885;rs10859995;rs11108356;rs74620184;rs77798722;rs7966537;rs2300560;rs12307364	50
ENSG00000111144	LTA4H	12	96394606	96437298	-1	protein_coding	101928830	LTA4H	0.0494218	-0.262681	11	6.542	8.12446e-11	rs7966537;rs74620184	50
ENSG00000100934	SEC23A	14	39501123	39578850	-1	protein_coding	10484	SEC23A	0.000127976	-0.75029	82	19.68	5.1574e-41	rs202040273;rs975591;rs58601678;rs10146739;rs8018720;rs8014813;rs143150020;rs112985793;rs12891244	51
ENSG00000092208	GEMIN2	14	39583427	39606177	1	protein_coding	8487	GEMIN2	0.0066092	-0.328377	40	17.49	1.55355e-39	rs58601678;rs8018720;rs975591;rs10146739;rs8014813;rs202040273;rs112985793	51
ENSG00000182400	TRAPPC6B	14	39617015	39639736	-1	protein_coding	122553	TRAPPC6B	0.0219803	1.00547	40	11.77	1.8019e-24	rs8014813;rs58601678;rs975591;rs202040273	51
ENSG00000100941	PNN	14	39644387	39652422	1	protein_coding	5411	PNN	0.163642	0.793468	31	25.6	2.1947e-24	rs58601678;rs202040273;rs975591;rs8014813;rs112985793;rs143150020	51
ENSG00000150526	MIA2	14	39699435	39722859	1	protein_coding	117153	MIA2	0.00020882	0.828409	27	8.066	6.58624e-25	rs12147280;rs8018720;rs975591;rs8018486;rs4899227	51
ENSG00000258941	RP11-407N17.3	14	39703106	39820397	1	protein_coding	4253	NA	NA	NA	214	17.62	1.38299e-12	rs975591;rs12147280;rs8018486;rs4899227;rs143150020;rs112985793	51
ENSG00000150527	CTAGE5	14	39734488	39856156	1	protein_coding	4253	CTAGE5	0.00187637	-0.846451	229	17.62	1.38299e-12	rs4899227;rs975591;rs12147280;rs8018486;rs143150020;rs112985793	51
ENSG00000165355	FBXO33	14	39866873	39901704	-1	protein_coding	254170	FBXO33	0.986077	0.500595	16	10.23	2.62096e-10	rs4899227;rs8018486;rs112985793	51
ENSG00000128918	ALDH1A2	15	58245622	58790065	-1	protein_coding	101928635	ALDH1A2	0.51663	1.67145	147	17.78	5.18186e-35	rs11071371;rs75663614;rs261291;rs1601935;rs920915;rs8042174;rs409668;rs11858481;rs11852978;rs17821274;rs28451440;rs17821316;rs62000868;rs11857386;rs1800588;rs686958	52
ENSG00000166035	LIPC	15	58702768	58861151	1	protein_coding	3990	LIPC	0.000171127	0.201438	74	13.62	5.18186e-35	rs11858481;rs920915;rs11852978;rs28451440;rs409668;rs75663614;rs17821316;rs62000868;rs11857386;rs1800588;rs686958	52
ENSG00000140455	USP3	15	63796793	63886839	1	protein_coding	9960	USP3	0.98438	NA	18	13.52	6.1844e-13	rs17765311;rs11635502	53
ENSG00000068305	MEF2A	15	100017370	100256671	1	protein_coding	4205	MEF2A	0.73717	0.228464	52	15.55	1.51682e-12	rs325412	54
ENSG00000183060	LYSMD4	15	100255902	100273766	-1	protein_coding	145748	LYSMD4	1.73218e-05	0.222496	7	11.51	1.63344e-10	rs325412	54
ENSG00000214397	DKFZP779J2370	15	100255908	100258029	-1	protein_coding	NA	NA	NA	NA	5	11.51	2.54064e-10	rs325412	54
ENSG00000099385	BCL7C	16	30844947	30906281	-1	protein_coding	9274	BCL7C	0.150444	NA	2	1.756	8.49539e-07	rs9926533	55
ENSG00000150281	CTF1	16	30907928	30914881	1	protein_coding	1489	CTF1	0.138255	0.532031	2	8.084	8.49539e-07	rs9926533	55
ENSG00000099364	FBXL19	16	30934376	30960104	1	protein_coding	54620	FBXL19	0.982522	NA	5	10.3	1.32912e-08	rs9926533	55
ENSG00000175938	ORAI3	16	30960387	30967782	1	protein_coding	93129	ORAI3	0.0109507	-0.705291	2	10.3	1.32912e-08	rs9926533	55
ENSG00000099381	SETD1A	16	30968615	30996437	1	protein_coding	9739	SETD1A	0.999996	-0.894969	4	10.3	4.60602e-09	rs9926533	55
ENSG00000099377	HSD3B7	16	30996519	31000473	1	protein_coding	80270	HSD3B7	4.64185e-06	-0.867417	1	6.141	4.60602e-09	rs9926533	55
ENSG00000268863	AC135048.1	16	30996808	30997533	-1	protein_coding	NA	NA	NA	NA	1	6.141	4.60602e-09	rs9926533	55
ENSG00000099365	STX1B	16	31000577	31021949	-1	protein_coding	112755	STX1B	0.944475	-1.61045	5	10.14	4.16354e-09	rs9926533	55
ENSG00000103496	STX4	16	31044210	31054296	1	protein_coding	6810	STX4	9.66202e-05	-0.421868	8	8.554	1.76103e-08	rs9926533	55
ENSG00000167394	ZNF668	16	31072164	31085641	-1	protein_coding	79759	ZNF668	0.268892	-0.544055	13	20.3	3.01733e-08	rs9926533	55
ENSG00000232748	ZNF668	16	31072813	31073451	1	protein_coding	NA	NA	NA	-0.544055	8	17.64	3.07456e-08	rs9926533	55
ENSG00000167395	ZNF646	16	31085743	31095517	1	protein_coding	9726	ZNF646	0.00556536	0.564564	9	20.3	3.01733e-08	rs9926533	55
ENSG00000151006	PRSS53	16	31094746	31100949	-1	protein_coding	339105	PRSS53	7.27162e-11	-0.0562692	7	20.3	3.32528e-08	rs9926533	55
ENSG00000255439	RP11-196G11.1	16	31094760	31106277	-1	protein_coding	NA	NA	NA	NA	11	20.3	3.32528e-08	rs9926533	55
ENSG00000167397	VKORC1	16	31102163	31107301	-1	protein_coding	79001	VKORC1	0.0818031	-0.611113	8	11.64	3.56308e-08	rs9926533	55
ENSG00000103507	BCKDK	16	31117428	31124110	1	protein_coding	10295	BCKDK	0.00580436	-0.219605	20	13.16	3.56308e-08	rs9926533	55
ENSG00000103510	KAT8	16	31127075	31142714	1	protein_coding	84148	KAT8	0.912576	0.0373929	22	13.16	3.67369e-07	rs9926533	55
ENSG00000052344	PRSS8	16	31142756	31147083	-1	protein_coding	5652	PRSS8	0.00338431	-0.481581	7	5.047	3.67369e-07	rs9926533	55
ENSG00000178226	PRSS36	16	31150246	31161415	-1	protein_coding	146547	PRSS36	4.42359e-13	-0.151363	5	5.047	3.67369e-07	rs9926533	55
ENSG00000051108	HERPUD1	16	56965960	56977798	1	protein_coding	9709	HERPUD1	0.821043	-0.272869	4	4.495	2.51971e-14	rs12448528;rs3764261	56
ENSG00000087237	CETP	16	56995762	57017757	1	protein_coding	1071	CETP	5.18057e-12	0.0439088	38	14.68	4.03375e-15	rs3764261;rs1532625;rs12720922	56
ENSG00000184860	SDR42E1	16	82031221	82045093	-1	protein_coding	93517	SDR42E1	3.52616e-07	1.24225	1	40	7.53723e-14	rs11542462	57
ENSG00000141337	ARSG	17	66255323	66418872	1	protein_coding	22901	ARSG	1.55401e-05	-0.0731462	3	3.468	1.05069e-07	rs918167;rs2909217	58
ENSG00000070540	WIPI1	17	66417089	66453654	-1	protein_coding	55062	WIPI1	0.5235	NA	46	22.2	7.91607e-10	rs918167;rs2909217;rs10153240	58
ENSG00000134760	DSG1	18	28898052	28936992	1	protein_coding	1828	DSG1	0.979103	0.671414	85	9.517	3.13996e-11	rs148608358;rs16961673	59
ENSG00000101670	LIPG	18	47087069	47119272	1	protein_coding	9388	LIPG	8.3557e-05	-0.0575627	1	3.12	5.62629e-05	rs4121823	60
ENSG00000197641	SERPINB13	18	61254223	61271873	1	protein_coding	5275	SERPINB13	0.000102299	-0.806533	22	7.155	5.87487e-06	rs2037511	62
ENSG00000206073	SERPINB4	18	61304493	61311532	-1	protein_coding	6318	SERPINB4	1.2762e-11	-0.242335	12	8.18	5.74686e-06	rs2037511	62
ENSG00000057149	SERPINB3	18	61322431	61329197	-1	protein_coding	6317	SERPINB3	8.68913e-14	0.380208	10	8.18	5.74686e-06	rs2037511	62
ENSG00000130164	LDLR	19	11200038	11244492	1	protein_coding	3949	LDLR	2.59266e-16	0.415051	43	13.85	1.7494e-13	rs142158911	63
ENSG00000130287	NCAN	19	19322782	19363042	1	protein_coding	1463	NCAN	0.154547	-1.28077	4	23	5.38039e-19	rs200210321;rs139086798	64
ENSG00000187664	HAPLN4	19	19366450	19373605	-1	protein_coding	404037	HAPLN4	0.0326848	0.204998	6	26.2	3.82149e-19	rs139086798;rs200210321;rs117877390;rs187429064	64
ENSG00000213996	TM6SF2	19	19375173	19384200	-1	protein_coding	53345	TM6SF2	1.93541e-05	NA	8	26.2	2.93155e-19	rs139086798;rs200210321;rs117877390;rs187429064	64
ENSG00000105705	SUGP1	19	19386827	19431653	-1	protein_coding	57794	SUGP1	0.999636	NA	14	26.2	2.93155e-19	rs117877390;rs200210321;rs187429064;rs56397647	64
ENSG00000129933	MAU2	19	19431490	19469563	1	protein_coding	23383	MAU2	0.999718	0.0144236	13	5.214	9.92126e-19	rs200210321;rs56397647;rs139086798	64
ENSG00000167491	GATAD2A	19	19496635	19619740	1	protein_coding	54815	GATAD2A	0.995363	-0.496926	23	11.66	4.83136e-18	rs200210321;rs56397647;rs139086798;rs117877390	64
ENSG00000178093	TSSK6	19	19623227	19626838	-1	protein_coding	83983	TSSK6	0.587551	-1.56843	4	6.38	7.98735e-10	rs56397647;rs117877390	64
ENSG00000186010	NDUFA13	19	19626545	19644285	1	protein_coding	51079	NDUFA13	0.000121027	-0.285092	5	11.63	2.74811e-10	rs56397647;rs117877390	64
ENSG00000250067	YJEFN3	19	19627036	19648390	1	protein_coding	374887	YJEFN3	2.63543e-06	NA	5	11.63	2.74811e-10	rs56397647;rs117877390	64
ENSG00000258674	CTC-260F20.3	19	19627036	19646885	1	protein_coding	NA	NA	NA	NA	5	11.63	2.74811e-10	rs56397647;rs117877390	64
ENSG00000160161	CILP2	19	19649057	19657468	1	protein_coding	148113	CILP2	0.000278936	-0.132917	6	11.63	4.34503e-19	rs56397647;rs200210321	64
ENSG00000105717	PBX4	19	19672522	19729725	-1	protein_coding	80714	PBX4	0.00677213	-0.679897	21	8.295	3.11086e-18	rs200210321;rs56397647;rs58434384	64
ENSG00000064547	LPAR2	19	19734477	19739739	-1	protein_coding	9170	LPAR2	0.33727	-0.426143	3	7.254	3.12519e-17	rs200210321;rs56397647	64
ENSG00000089639	GMIP	19	19740285	19754476	-1	protein_coding	51291	GMIP	7.29299e-05	-0.277164	2	8.763	4.05244e-13	rs200210321;rs58434384	64
ENSG00000105726	ATP13A1	19	19756007	19774502	-1	protein_coding	57130	ATP13A1	0.994474	NA	2	8.763	4.05244e-13	rs200210321;rs58434384	64
ENSG00000181896	ZNF101	19	19779605	19794318	1	protein_coding	94039	ZNF101	5.76614e-07	-0.00197425	5	11.91	3.20666e-14	rs58434384;rs143333049	64
ENSG00000187244	BCAM	19	45312328	45324673	1	protein_coding	4059	BCAM	0.0368512	NA	1	9.825	2.67721e-08	rs41290120	65
ENSG00000130202	PVRL2	19	45349432	45392485	1	protein_coding	5819	PVRL2	0.531937	-0.314456	3	6.844	1.13968e-11	rs41290120;rs429358;rs157580	65
ENSG00000130204	TOMM40	19	45393826	45406946	1	protein_coding	10452	TOMM40	0.963682	NA	15	25.1	3.41727e-14	rs429358;rs157580;rs7412;rs584007;rs59325138	65
ENSG00000130203	APOE	19	45409011	45412650	1	protein_coding	348	APOE	0.0345336	-0.237445	17	25.1	3.41727e-14	rs157580;rs429358;rs7412;rs584007;rs59325138	65
ENSG00000130208	APOC1	19	45417504	45422606	1	protein_coding	341	APOC1	0.0507383	-0.105569	23	25.1	3.41727e-14	rs157580;rs429358;rs7412;rs584007;rs59325138	65
ENSG00000178928	TPRX1	19	48304500	48322308	-1	protein_coding	284355	TPRX1	0.000613268	0.639981	4	9.679	1.33039e-09	rs10425419	66
ENSG00000105392	CRX	19	48322703	48346587	1	protein_coding	1406	CRX	0.623715	4.1265	99	11.39	2.55973e-76	rs10425419;rs56660246;rs212100;rs10409756;rs77875912;rs60934372	66
ENSG00000259009	TPRX2P	19	48337701	48364769	1	protein_coding	NA	TPRX2P	0.0116462	NA	145	11.39	6.38115e-105	rs56660246;rs10425419;rs212100;rs10409756;rs77875912;rs60934372;rs62529877;rs296365;rs2932766	66
ENSG00000105398	SULT2A1	19	48373723	48389654	-1	protein_coding	6822	SULT2A1	1.38584e-07	1.37673	96	13.39	1.01834e-105	rs212100;rs62529877;rs296365;rs2932766;rs146433676	66
ENSG00000188334	BSPH1	19	48471303	48495427	-1	protein_coding	100131137	BSPH1	NA	0.175619	32	8.766	5.7761e-84	rs212100;rs2972515;rs2932766;rs11670965;rs2972521	66
ENSG00000129455	KLK8	19	51499263	51505967	-1	protein_coding	11202	KLK8	0.00338367	0.191207	4	3.9	1.07415e-16	rs1048328;rs10426	67
ENSG00000269741	KLK9	19	51499274	51512837	-1	protein_coding	284366	NA	NA	0.0597104	16	8.376	3.64181e-18	rs1048328;rs10426	67
ENSG00000213022	KLK9	19	51503806	51512890	-1	protein_coding	284366	KLK9	0.00393894	0.0597104	16	8.376	3.64181e-18	rs1048328;rs10426	67
ENSG00000129451	KLK10	19	51515995	51523431	-1	protein_coding	5655	KLK10	4.40787e-05	4.49608	19	21.9	3.64181e-18	rs1048328;rs10426	67
ENSG00000167757	KLK11	19	51525472	51531295	-1	protein_coding	11012	KLK11	0.0574751	-0.0399388	17	21.9	3.64181e-18	rs10426;rs1048328	67
ENSG00000186474	KLK12	19	51532348	51538486	-1	protein_coding	43849	KLK12	0.00182412	0.163441	4	21.9	2.25891e-17	rs10426;rs1048328	67
ENSG00000064787	BCAS1	20	52553316	52687304	-1	protein_coding	8537	BCAS1	0.013657	2.79384	75	11.86	8.76762e-10	rs6127084;rs13041834	68
ENSG00000019186	CYP24A1	20	52769988	52790512	-1	protein_coding	1591	CYP24A1	3.243e-10	1.28521	58	15.33	1.52837e-25	rs4811492;20:52744141_AAGTTTCTTTTTTTTTTTTT_A;rs2762934;rs6022985;rs1570669;rs6068816;rs75762834;rs2762942	68
ENSG00000180530	NRIP1	21	16333556	16437321	-1	protein_coding	8204	NRIP1	0.991172	-0.354296	7	25.6	5.99345e-13	rs2229742	69

## Sheet: S9_FUMA_leadSNP_joint
Table S9: FUMA lead SNP (independent significant SNPs r2<0.1) annotation of GEM joint test results in the White British group (p-values are from the input GEM results).
No	GenomicLocus	uniqID	rsID	chr	pos	p	nIndSigSNPs	IndSigSNPs
1	1	1:2339139:A:G	rs6671730	1	2339139	6.39375e-14	1	rs6671730
2	2	1:17560195:C:T	rs35408430	1	17560195	2.73629e-24	5	rs35408430;rs3003409;rs12026071;rs76224925;rs2977222
3	3	1:41777990:C:T	rs12036555	1	41777990	1.3695e-08	1	rs12036555
4	3	1:41832297:G:T	rs10218712	1	41832297	2.52785e-08	1	rs10218712
5	4	1:55505647:G:T	rs11591147	1	55505647	1.56643e-08	1	rs11591147
6	5	1:63006803:T:TGATTTCAGCTTTATAGAGGCTGAAGAC	rs765974791	1	63006803	2.79496e-19	3	rs765974791;rs11207978;rs7538689
7	6	1:72748669:A:C	rs3101339	1	72748669	2.68134e-08	1	rs3101339
8	7	1:109817192:A:G	rs7528419	1	109817192	1.50172e-13	2	rs7528419;rs4970837
9	8	1:150890406:A:T	rs11204743	1	150890406	4.57089e-10	1	rs11204743
10	8	1:151210292:A:G	rs75360998	1	151210292	6.3161e-19	4	rs75360998;rs139954650;rs149199808;rs146031190
11	8	1:151273726:C:G	rs11204798	1	151273726	3.40056e-08	1	rs11204798
12	8	1:152179152:C:T	rs12123821	1	152179152	6.52892e-50	14	rs12123821;rs34834099;rs12754706;rs12132987;rs12128071;rs151256541;rs75435515;rs11205000;rs941934;rs12144049;1:152456562_AATT_A;1:152611429_AT_A;rs76321446;rs72704884
13	8	1:152209612:A:G	rs12032307	1	152209612	1.13048e-08	5	rs12032307;rs1496042;rs10443208;rs75435515;rs12144049
14	8	1:152271219:A:T	rs61815559	1	152271219	7.5662e-45	10	rs61815559;rs149199808;rs146031190;rs61816764;rs144881827;rs61813870;rs80337964;rs71710043;rs61811907;rs200218615
15	8	1:152445621:C:T	rs4845774	1	152445621	6.77302e-26	8	rs4845774;rs10443208;rs11205000;rs941934;rs12144049;rs144881827;1:152456562_AATT_A;rs1415432
16	8	1:152482751:C:T	rs80106338	1	152482751	2.75891e-09	1	rs80106338
17	8	1:153411822:C:T	rs41265154	1	153411822	1.55197e-09	5	rs41265154;rs80337964;rs71710043;rs61811907;rs200218615
18	9	1:154983036:G:T	rs112344141	1	154983036	3.63175e-08	1	rs112344141
19	9	1:155993709:G:GT	1:155993709_GT_G	1	155993709	5.23481e-09	2	1:155993709_GT_G;rs5020058
20	10	1:220972343:A:G	rs867772	1	220972343	1.57028e-08	1	rs867772
21	11	1:230297778:A:T	rs2281718	1	230297778	6.59193e-14	4	rs2281718;rs11122401;rs6672758;rs627108
22	12	2:21289432:A:G	rs581411	2	21289432	6.27619e-09	1	rs581411
23	13	2:27741237:C:T	rs780094	2	27741237	4.84064e-19	3	rs780094;rs78680773;rs2068834
24	14	2:82178764:A:G	rs2711458	2	82178764	3.09919e-08	1	rs2711458
25	15	2:118641298:A:G	rs13026284	2	118641298	4.84241e-10	3	rs13026284;rs1547998;rs55858069
26	16	2:204154552:C:T	rs1048013	2	204154552	1.01192e-08	1	rs1048013
27	17	2:211540507:A:C	rs1047891	2	211540507	2.68362e-09	2	rs1047891;rs4673553
28	18	2:234576705:A:AT	rs34354669	2	234576705	3.36545e-10	3	rs34354669;rs1604144;rs17864697
29	18	2:234611966:A:AT	2:234611966_AT_A	2	234611966	3.94953e-30	4	2:234611966_AT_A;rs904855;rs17864697;rs1604144
30	18	2:234679549:C:T	rs35203651	2	234679549	3.75389e-09	4	rs35203651;rs17863805;rs1604144;rs17864697
31	19	3:49425186:C:CA	rs557408661	3	49425186	1.62877e-09	3	rs557408661;rs2352974;rs55692411
32	19	3:49913705:C:T	rs36022378	3	49913705	4.82474e-08	3	rs36022378;rs2352974;rs55692411
33	20	3:85631142:A:T	rs1972994	3	85631142	6.77491e-14	3	rs1972994;rs1248857;rs818219
34	21	4:3482296:C:T	rs73080940	4	3482296	1.18574e-12	1	rs73080940
35	22	4:69593064:C:G	rs115582298	4	69593064	1.21815e-13	8	rs115582298;rs445908;rs388490;rs2331436;rs76728856;rs114024927;rs293444;rs293435
36	22	4:69595929:A:G	rs13118281	4	69595929	1.5946e-10	10	rs13118281;rs445908;rs418081;rs388490;rs10013466;rs1979281;rs13148767;rs10028494;rs293444;rs293435
37	22	4:69928964:A:G	rs11249521	4	69928964	1.1612e-49	24	rs11249521;rs72642963;rs34556519;rs10028494;rs114024927;rs6600899;rs11932052;rs4466106;rs11936906;rs57718545;rs7658046;rs61618891;rs58232202;rs59717126;rs1817906;rs17146922;rs6600937;rs418081;rs388490;rs2331436;rs10013466;rs1979281;rs13148767;rs76728856
38	22	4:70005087:A:C	rs13115350	4	70005087	1.34446e-12	4	rs13115350;rs10013466;rs141543893;rs10028494
39	22	4:70039575:A:G	rs78584760	4	70039575	4.79248e-09	5	rs78584760;rs57718545;rs59717126;rs2331436;rs114024927
40	23	4:71765339:A:G	rs71599974	4	71765339	3.54453e-13	5	rs71599974;rs13137398;rs71673458;rs9790462;rs12502734
41	23	4:72040022:A:G	rs75343522	4	72040022	5.84283e-11	4	rs75343522;rs114952461;rs17763426;rs78657655
42	23	4:72074397:C:T	rs2045008	4	72074397	1.40605e-09	2	rs2045008;rs71673458
43	23	4:72308391:C:T	rs112778427	4	72308391	2.33162e-12	3	rs112778427;rs112704913;rs113292111
44	23	4:72345336:A:G	rs4484264	4	72345336	6.45674e-19	3	rs4484264;rs6840114;rs9291201
45	23	4:72376113:C:T	rs35245074	4	72376113	8.30957e-33	2	rs35245074;rs13147721
46	23	4:72413746:C:G	rs2278892	4	72413746	1.86294e-13	2	rs2278892;rs79568298
47	23	4:72418333:C:T	rs115790635	4	72418333	2.84675e-22	3	rs115790635;rs74841314;rs75980237
48	23	4:72434406:C:G	rs1062679	4	72434406	4.01664e-16	3	rs1062679;rs76230981;rs4518212
49	23	4:72455863:C:G	rs7438484	4	72455863	2.6969e-50	9	rs7438484;rs7694533;rs114558270;rs4694421;rs4518212;rs28437159;rs115103883;rs2139643;rs13150552
50	23	4:72472572:C:T	rs35846253	4	72472572	1.54416e-116	4	rs35846253;rs7694533;rs78568537;rs4694421
51	23	4:72488610:A:G	rs34057512	4	72488610	3.95036e-27	2	rs34057512;rs72651422
52	23	4:72499363:G:T	rs57684113	4	72499363	2.18851e-51	9	rs57684113;rs16846774;rs76230981;rs4694421;rs12507601;rs705117;rs60349934;rs116748421;rs72607829
53	23	4:72559546:C:T	rs146624520	4	72559546	8.79978e-53	3	rs146624520;rs59043121;rs193073093
54	23	4:72580841:C:T	rs111978466	4	72580841	4.40139e-19	3	rs111978466;rs74500260;rs111554717
55	23	4:72592838:A:G	rs12501515	4	72592838	8.54908e-236	7	rs12501515;rs28437159;rs74537052;rs1607740;rs7694533;rs4694421;rs4518212
56	23	4:72602493:C:T	rs149900441	4	72602493	5.11356e-17	4	rs149900441;rs115103883;rs12512784;rs114501690
57	23	4:72605410:G:T	rs17383291	4	72605410	1.17878e-252	7	rs17383291;rs72645665;rs77431995;rs116651750;4:72851543_CAG_C;rs62320810;rs78862524
58	23	4:72617666:A:AT	4:72617666_AT_A	4	72617666	1.05513e-11	4	4:72617666_AT_A;rs116748421;rs116569570;rs16846774
59	23	4:72620557:C:T	rs79444700	4	72620557	9.18604e-53	8	rs79444700;rs13108630;rs114398069;rs114112733;rs13117570;rs115081289;rs79777036;rs12507601
60	23	4:72620788:C:T	rs76803094	4	72620788	1.01717e-08	1	rs76803094
61	23	4:72627525:A:G	rs116534051	4	72627525	4.65439e-09	3	rs116534051;rs74500260;rs115380965
62	23	4:72629669:C:T	rs56097748	4	72629669	5.90374e-61	6	rs56097748;rs62318873;rs114296946;rs113292111;rs79190329;rs112704913
63	23	4:72642605:C:T	rs115366859	4	72642605	1.41348e-51	3	rs115366859;rs115660081;rs76969936
64	23	4:72644962:A:G	rs222029	4	72644962	1.8416e-72	10	rs222029;rs72607829;rs74500260;rs114835516;rs2101637;rs1607740;rs4694438;rs115380965;rs10937986;rs60349934
65	23	4:72681568:C:T	rs72645662	4	72681568	1.05044e-80	5	rs72645662;rs72651422;rs114952461;rs17763426;rs78657655
66	23	4:72691137:C:T	rs113112091	4	72691137	4.53217e-48	5	rs113112091;rs59043121;rs79484159;rs114687675;rs184648724
67	23	4:72693330:C:T	rs137944824	4	72693330	2.2211e-34	3	rs137944824;rs72648079;rs75980237
68	23	4:72695212:C:T	rs115304888	4	72695212	2.09185e-81	3	rs115304888;rs149897068;rs78568537
69	23	4:72698432:A:G	rs13141780	4	72698432	4.98568e-26	4	rs13141780;rs13108630;rs148546921;rs35335215
70	23	4:72710250:A:G	rs139959724	4	72710250	2.70792e-27	2	rs139959724;rs139921635
71	23	4:72723718:C:T	rs9993024	4	72723718	0	12	rs9993024;rs72648079;rs77431995;rs4694438;rs62318896;rs10937986;rs62320810;rs182428596;rs75980237;rs72645665;rs28577591;rs1607740
72	23	4:72723968:A:G	rs140512889	4	72723968	1.92077e-22	1	rs140512889
73	23	4:72732281:A:G	rs72648080	4	72732281	1.74721e-15	4	rs72648080;rs182428596;rs72653995;rs72648079
74	23	4:72770563:G:GTGCTTTTATCAA	rs139148694	4	72770563	3.00827e-107	10	rs139148694;rs13108630;rs62318896;rs10937986;rs71601787;rs13117570;rs28577591;rs1607740;rs62318873;rs4694438
75	23	4:72784005:C:T	rs12504562	4	72784005	1.29064e-57	12	rs12504562;rs62318896;rs10937986;rs12640433;rs116569570;rs71601787;rs34956656;rs13150552;rs12510838;rs28577591;rs1607740;rs4694438
76	23	4:72834778:A:G	rs115157626	4	72834778	3.15722e-10	2	rs115157626;rs116569570
77	23	4:72958416:A:G	rs533963533	4	72958416	4.77683e-09	1	rs533963533
78	23	4:72977976:C:CAG	rs139491297	4	72977976	3.33978e-92	9	rs139491297;rs55969656;rs72645665;rs62318896;rs10937986;rs12640433;rs71601787;rs12510838;rs62320810
79	23	4:73137648:A:G	rs72653969	4	73137648	2.16534e-08	2	rs72653969;rs55969656
80	23	4:73178175:C:T	rs150270324	4	73178175	4.33118e-16	2	rs150270324;rs193073093
81	23	4:73236243:C:T	rs113209890	4	73236243	1.84097e-52	4	rs113209890;4:72851543_CAG_C;rs78862524;rs75083111
82	23	4:73242600:A:G	rs11724147	4	73242600	2.39934e-08	1	rs11724147
83	23	4:73380620:C:T	rs2062066	4	73380620	3.8482e-10	1	rs2062066
84	23	4:73505911:A:G	rs190823861	4	73505911	8.36258e-30	4	rs190823861;rs76843060;rs112255470;rs113066978
85	23	4:73599279:C:T	rs145249057	4	73599279	5.30194e-12	1	rs145249057
86	23	4:73670652:C:T	rs1481105	4	73670652	3.56804e-12	2	rs1481105;rs112255470
87	23	4:73709923:C:T	rs72661006	4	73709923	2.20886e-08	1	rs72661006
88	23	4:74189302:A:G	rs112404067	4	74189302	4.48565e-11	5	rs112404067;rs7689035;rs33986730;rs998234;rs112255470
89	24	4:88287993:A:G	rs11732896	4	88287993	1.07784e-08	1	rs11732896
90	25	4:100201295:A:G	rs28364331	4	100201295	8.09245e-17	6	rs28364331;rs3114045;rs3114047;rs185711549;rs79880317;rs116472025
91	25	4:100239319:C:T	rs1229984	4	100239319	2.11612e-11	1	rs1229984
92	26	5:117833334:C:CA	5:117833334_CA_C	5	117833334	3.61743e-08	1	5:117833334_CA_C
93	27	5:118668050:A:G	rs986649	5	118668050	1.75489e-08	2	rs986649;rs1966478
94	28	6:131950401:C:T	rs3756785	6	131950401	4.73434e-13	3	rs3756785;6:131815437_TA_T;rs2608937
95	29	7:64015379:A:T	rs7784802	7	64015379	8.86743e-11	1	rs7784802
96	30	7:75613998:C:T	rs4732514	7	75613998	9.04196e-11	2	rs4732514;rs10952869
97	31	8:9183664:A:G	rs4841133	8	9183664	1.07438e-11	3	rs4841133;rs34290760;rs2169385
98	32	8:25888110:A:G	rs10086575	8	25888110	1.87411e-08	1	rs10086575
99	33	8:30851260:A:C	rs1421333	8	30851260	4.5773e-10	1	rs1421333
100	34	8:59353534:C:T	rs13277801	8	59353534	3.61678e-08	1	rs13277801
101	35	8:61388083:C:CCTG	rs769249577	8	61388083	3.94505e-09	1	rs769249577
102	36	8:116988527:G:T	rs12056768	8	116988527	5.61288e-27	4	rs12056768;rs7812637;rs17741331;rs10090415
103	37	9:125807020:C:T	rs584048	9	125807020	9.50749e-10	1	rs584048
104	38	9:136139907:G:GAAACTGCC	rs782134971	9	136139907	5.27393e-09	1	rs782134971
105	39	10:64934548:C:T	rs10822145	10	64934548	1.71917e-10	1	rs10822145
106	40	10:82042782:A:G	rs12411742	10	82042782	7.91403e-10	2	rs12411742;rs1815650
107	41	10:91482629:A:T	rs12783845	10	91482629	2.41525e-09	1	rs12783845
108	42	11:13140891:C:T	rs117551286	11	13140891	1.60037e-09	3	rs117551286;rs117862422;rs143645388
109	42	11:13374758:A:T	rs117599532	11	13374758	3.23289e-12	3	rs117599532;rs117862422;rs143645388
110	42	11:13508611:A:G	rs143488652	11	13508611	3.36845e-13	3	rs143488652;rs7103220;rs113488409
111	42	11:13650719:C:T	rs61881702	11	13650719	2.42596e-09	1	rs61881702
112	42	11:13811857:A:G	rs79296061	11	13811857	4.6516e-11	3	rs79296061;rs75509134;rs76103016
113	42	11:13840957:C:T	rs2654515	11	13840957	1.05994e-08	2	rs2654515;rs11022990
114	42	11:13848599:G:T	rs78252146	11	13848599	1.42918e-27	6	rs78252146;rs11607525;rs72870093;rs12574800;rs202080460;rs193114703
115	42	11:13958982:A:G	rs142023253	11	13958982	9.14792e-30	7	rs142023253;rs150650973;rs4757211;rs11023030;rs75509134;rs76103016;rs147235561
116	42	11:13989220:C:T	rs10450577	11	13989220	3.12269e-17	8	rs10450577;rs17460167;rs4757205;rs61883544;rs4757211;rs2049723;rs78196598;rs1950039
117	42	11:13992171:C:T	rs1528656	11	13992171	6.86738e-28	7	rs1528656;rs11023023;rs1919299;rs11023030;rs11023035;rs75509134;rs1950039
118	42	11:14029854:C:T	rs1919309	11	14029854	3.25966e-40	9	rs1919309;rs2697848;rs12360619;rs782468583;rs2697826;rs1528646;rs11023076;rs1881512;rs7123121
119	42	11:14034028:G:T	rs113137180	11	14034028	2.37017e-53	4	rs113137180;rs193114703;rs200405096;rs182244780
120	42	11:14082749:C:T	rs118051233	11	14082749	3.80084e-08	8	rs118051233;rs2697826;rs139569534;rs80006480;rs77024969;rs148229354;rs17487995;rs17503142
121	42	11:14129841:C:T	rs12361614	11	14129841	7.39573e-21	7	rs12361614;rs12360619;rs11023061;rs2697826;rs11023110;rs1431377;rs141293947
122	42	11:14136727:C:T	rs148497819	11	14136727	3.7392e-08	2	rs148497819;rs150002001
123	42	11:14151007:T:TC	11:14151007_TC_T	11	14151007	2.1443e-12	6	11:14151007_TC_T;rs3815984;rs79485651;rs139622399;rs118078193;rs118150101
124	42	11:14204225:A:G	rs7483073	11	14204225	5.15254e-55	17	rs7483073;rs116890427;rs76103016;rs11511855;rs10832234;rs11408480;rs12364720;rs200011831;rs2007589;rs143019979;rs140356977;rs146510040;11:14499564_AC_A;rs117104524;rs61883634;rs11023324;rs191764480
125	42	11:14213210:C:G	rs3935919	11	14213210	3.86098e-79	14	rs3935919;rs7123121;rs10832183;rs10832186;rs7479680;rs7939700;rs78531589;rs4756777;rs10832234;rs11408480;rs2007589;rs12807052;rs11023177;rs10832308
126	42	11:14255608:A:G	rs11023156	11	14255608	4.71094e-27	10	rs11023156;rs72858661;rs10832186;rs10832234;rs147235561;rs2007589;rs12574121;rs3815984;rs17475467;11:14695135_GCT_G
127	42	11:14263815:A:G	rs10766178	11	14263815	1.50766e-25	9	rs10766178;rs11023160;rs2303973;rs3815984;rs117251479;rs2970332;rs77024969;rs2575824;rs539505257
128	42	11:14280765:A:G	rs142369684	11	14280765	9.5948e-33	7	rs142369684;rs142585295;rs139565206;rs61147618;rs145382247;rs11493371;rs151188011
129	42	11:14310017:C:T	rs36037455	11	14310017	1.08224e-50	6	rs36037455;rs200405096;rs189172768;rs77245738;rs71482960;rs34811790
130	42	11:14333937:A:G	rs56155124	11	14333937	3.50185e-18	6	rs56155124;rs35926848;rs11023160;rs12807052;rs11023177;rs35796282
131	42	11:14359058:T:TATC	11:14359058_TATC_T	11	14359058	2.77335e-24	5	11:14359058_TATC_T;rs78531589;rs56023742;rs112723443;rs118075132
132	42	11:14410696:C:T	rs78708688	11	14410696	1.60865e-09	2	rs78708688;rs539505257
133	42	11:14445366:A:G	rs72866464	11	14445366	1.32535e-66	14	rs72866464;rs72858657;rs76820037;rs11023160;rs11023187;rs4756788;rs78498981;rs56336860;rs10832277;rs55732754;rs118059895;rs149821040;rs72869778;rs3884540
134	42	11:14473976:C:T	rs112608662	11	14473976	0	9	rs112608662;rs193114703;rs7951630;rs148354253;rs182244780;rs61147618;rs7110118;rs7935792;rs112459754
135	42	11:14484242:C:T	rs118055554	11	14484242	3.53598e-08	3	rs118055554;rs117251479;rs12786114
136	42	11:14491678:G:GTT	11:14491678_GTT_G	11	14491678	2.46793e-14	4	11:14491678_GTT_G;rs117832548;rs146128209;rs117875379
137	42	11:14540827:C:T	rs79966935	11	14540827	2.79331e-29	8	rs79966935;rs11023035;rs142459305;rs80079872;rs78531589;rs184503163;rs56023742;rs59536295
138	42	11:14550516:C:T	rs11826356	11	14550516	5.03589e-18	3	rs11826356;rs56287450;rs187706948
139	42	11:14570113:C:T	rs10160436	11	14570113	6.83382e-21	6	rs10160436;rs7479680;rs35926848;rs12807052;rs2575824;rs35796282
140	42	11:14592032:G:T	rs138239596	11	14592032	7.62692e-10	3	rs138239596;rs141293947;rs141553841
141	42	11:14597506:C:T	rs560809041	11	14597506	3.13747e-17	3	rs560809041;rs117251479;rs12786114
142	42	11:14598726:G:T	rs116947529	11	14598726	1.3117e-11	3	rs116947529;rs77245738;rs12786114
143	42	11:14649041:A:T	rs146442348	11	14649041	1.39066e-15	2	rs146442348;rs56287450
144	42	11:14649045:A:G	rs117953880	11	14649045	1.98557e-14	5	rs117953880;rs80006480;rs146128209;rs72869778;rs117876587
145	42	11:14691148:C:T	rs188989624	11	14691148	6.58306e-11	4	rs188989624;rs11023110;rs1431377;rs11493371
146	42	11:14693575:A:AT	rs772276478	11	14693575	0	20	rs772276478;rs11023160;rs12807052;rs11023177;rs11023187;rs6486190;rs9735104;rs2597204;rs10832277;11:14499564_AC_A;rs35796282;rs12786114;rs7124343;rs146128209;rs7119073;rs72869778;rs10832308;11:14927744_TGCGC_T;rs10832315;rs1496166
147	42	11:14780325:C:T	rs11023330	11	14780325	1.86325e-88	20	rs11023330;rs139569534;rs117459287;11:14348606_CAAAAAAAAAAAAAAA_C;rs2970332;rs77024969;rs9735104;rs2575824;rs76277448;rs189675575;rs148229354;rs150002001;rs539505257;rs17487995;rs7105853;rs7935792;rs73418685;11:14927744_TGCGC_T;rs17503142;rs74643981
148	42	11:14806674:C:G	rs118071012	11	14806674	1.646e-25	4	rs118071012;rs12364720;rs7110118;rs116844295
149	42	11:14819140:C:G	rs576128895	11	14819140	6.56498e-293	3	rs576128895;rs184217757;rs7935792
150	42	11:14896271:A:G	rs11023371	11	14896271	5.38711e-43	11	rs11023371;rs11511855;rs200011831;rs140356977;rs146510040;rs2597204;rs117189917;rs11023324;rs117494483;rs117079928;rs117571131
151	42	11:14909685:A:G	rs146580671	11	14909685	1.76898e-08	2	rs146580671;rs118059895
152	42	11:14912573:G:T	rs117576073	11	14912573	3.4306e-55	2	rs117576073;rs56287450
153	42	11:14915908:A:C	rs16930609	11	14915908	3.12536e-64	13	rs16930609;rs3815984;rs79485651;rs143019979;rs139622399;rs9735104;11:14499564_AC_A;rs76000888;rs543247773;rs117247884;rs118078193;rs118150101;rs117280193
154	42	11:14919359:A:G	rs147711692	11	14919359	4.13594e-09	2	rs147711692;rs12786114
155	42	11:14963144:A:G	rs72872057	11	14963144	5.90886e-09	5	rs72872057;rs139622399;rs118078193;rs118150101;rs187706948
156	42	11:14971607:A:G	rs11023392	11	14971607	4.19258e-18	6	rs11023392;rs145382247;rs11493371;rs151188011;rs10832315;rs17503142
157	42	11:14987887:A:G	rs145117134	11	14987887	6.43384e-12	1	rs145117134
158	42	11:14992795:A:AGGAGCCCACAGACCTT	11:14992795_AGGAGCCCACAGACCTT_A	11	14992795	4.37231e-84	8	11:14992795_AGGAGCCCACAGACCTT_A;rs72858661;rs147235561;rs182244780;rs17475467;11:14695135_GCT_G;rs117287238;rs7935884
159	42	11:14998207:A:AGC	rs567258636	11	14998207	6.28154e-31	8	rs567258636;rs143019979;11:14499564_AC_A;rs565847585;rs117104524;rs61883634;rs11600054;rs567386699
160	42	11:15051809:A:G	rs117363662	11	15051809	1.46356e-62	2	rs117363662;11:14793312_GATT_G
161	42	11:15125750:C:T	rs67609747	11	15125750	1.27169e-09	4	rs67609747;rs146128209;rs72869778;rs117876587
162	42	11:15127851:A:G	rs10734230	11	15127851	3.96593e-09	2	rs10734230;rs1496166
163	42	11:15131899:C:T	rs12792987	11	15131899	1.62521e-34	6	rs12792987;rs191764480;rs117079928;rs117987284;rs143247260;rs118023460
164	42	11:15144391:C:T	rs2097164	11	15144391	9.11087e-11	2	rs2097164;rs4757292
165	42	11:15171373:A:G	rs1945597	11	15171373	5.71172e-10	4	rs1945597;rs1714349;rs79337572;rs12225275
166	42	11:15185002:C:T	rs116842259	11	15185002	1.48913e-08	3	rs116842259;rs79337572;rs113122560
167	42	11:15185897:C:T	rs118114219	11	15185897	1.66069e-10	3	rs118114219;rs4757295;rs369820154
168	42	11:15222118:A:G	rs10832371	11	15222118	3.65665e-15	5	rs10832371;rs4757295;rs5004266;rs56292593;rs80240064
169	42	11:15235098:A:ATC	11:15235098_ATC_A	11	15235098	6.29877e-68	7	11:15235098_ATC_A;rs182244780;rs79337572;rs117702603;rs143686333;rs117946829;rs116869672
170	42	11:15244521:G:T	rs1792556	11	15244521	3.8387e-13	3	rs1792556;rs12225275;rs5004266
171	42	11:15246992:A:G	rs6486229	11	15246992	1.1945e-14	6	rs6486229;rs143247260;rs118023460;11:15268060_CAT_C;rs142889943;rs200249453
172	42	11:15302139:A:G	rs10832393	11	15302139	2.65954e-12	3	rs10832393;rs5004266;rs80240064
173	42	11:15329239:G:T	rs11023517	11	15329239	4.53272e-08	1	rs11023517
174	42	11:15493771:C:G	rs11023585	11	15493771	1.8402e-13	4	rs11023585;rs143686333;rs11023569;rs117946829
175	42	11:15570571:C:T	rs67194931	11	15570571	1.63282e-10	1	rs67194931
176	42	11:15620078:A:G	rs12788084	11	15620078	5.69066e-10	1	rs12788084
177	42	11:15665052:A:G	rs1872285	11	15665052	6.40091e-14	4	rs1872285;rs113122560;rs11601272;rs200249453
178	42	11:15751502:C:CT	rs11432146	11	15751502	3.85459e-10	3	rs11432146;rs4757362;rs11023763
179	42	11:16344126:G:T	rs297357	11	16344126	1.10558e-09	1	rs297357
180	42	11:16681379:C:T	rs35044766	11	16681379	2.05585e-16	4	rs35044766;rs116869672;rs75305309;rs80270245
181	43	11:66184140:A:G	rs2282529	11	66184140	2.1958e-08	1	rs2282529
182	44	11:70529949:C:T	rs147408527	11	70529949	5.27728e-09	2	rs147408527;rs117832823
183	44	11:71044709:C:T	rs10897982	11	71044709	6.80385e-23	9	rs10897982;rs1792209;rs1660860;rs6592055;rs10898026;rs78463274;rs7116076;rs1792328;rs12793607
184	44	11:71100893:C:T	rs41347850	11	71100893	7.55753e-47	5	rs41347850;rs79854874;rs1792287;rs1792214;rs7947153
185	44	11:71109015:A:G	rs1790309	11	71109015	4.28965e-29	8	rs1790309;rs57938057;rs10898026;rs71473824;rs190315293;rs1627043;rs7122671;rs4944998
186	44	11:71113304:C:T	rs1792325	11	71113304	1.08225e-35	4	rs1792325;rs1792323;rs1790349;rs11233744
187	44	11:71140784:C:T	rs77073138	11	71140784	1.28211e-38	4	rs77073138;rs80165586;rs1790349;rs79223860
188	44	11:71180992:A:G	rs12224205	11	71180992	6.50415e-306	11	rs12224205;rs1627043;rs1792323;rs80165586;rs12793607;rs1540129;rs1790349;rs7122671;rs11233744;rs79223860;rs4944998
189	44	11:71226763:A:G	rs11535840	11	71226763	6.2558e-19	1	rs11535840
190	44	11:71235194:C:T	rs2186773	11	71235194	2.04608e-75	10	rs2186773;rs57938057;rs10898026;rs71473824;rs190315293;rs7116076;rs1792328;rs1540129;rs191017193;rs4944998
191	45	11:75459841:A:G	rs10793128	11	75459841	3.7664e-10	2	rs10793128;rs499974
192	46	11:76484241:A:G	rs881930	11	76484241	5.34654e-17	2	rs881930;rs733454
193	47	11:116560447:C:T	rs1623797	11	116560447	1.38089e-10	7	rs1623797;rs1263055;rs4938302;rs180326;rs1263151;rs10750097;rs11605327
194	47	11:116648917:C:G	rs964184	11	116648917	4.79792e-41	24	rs964184;rs61906076;rs480823;rs509728;rs11824135;rs1263055;rs61905072;rs4938302;rs7350481;rs180326;rs17440824;rs1263151;rs12287066;rs662799;rs10750097;rs7123666;rs61905132;rs5128;rs613808;11:116715390_ATAT_A;rs7396061;rs17120280;rs12366015;rs11216288
195	47	11:116693464:C:T	rs5092	11	116693464	5.89752e-13	9	rs5092;rs7350481;rs662799;rs7123666;rs5128;rs613808;rs7396061;rs473172;rs11216288
196	47	11:116693871:C:T	rs12721041	11	116693871	1.04578e-09	9	rs12721041;rs61906076;rs11824135;rs61905072;rs12287066;rs61905132;11:116715390_ATAT_A;rs118138924;rs181009570
197	47	11:116705278:C:T	rs12721030	11	116705278	6.18485e-14	13	rs12721030;rs17440824;rs12287066;rs613808;rs480009;11:116715390_ATAT_A;rs7396061;rs4938316;rs118138924;rs11605327;rs17120280;rs12366015;rs2306473
198	48	11:120114421:A:G	rs2847500	11	120114421	5.01461e-11	2	rs2847500;rs2847497
199	49	12:21331549:C:T	rs4149056	12	21331549	2.06653e-13	1	rs4149056
200	50	12:96215328:A:T	rs2060545	12	96215328	3.98817e-09	5	rs2060545;rs4581532;rs10777751;rs726869;rs11108356
201	50	12:96375682:C:T	rs10859995	12	96375682	3.23288e-78	13	rs10859995;rs4581532;rs10777751;rs1561097;rs726869;rs7134133;rs4762651;rs1968487;rs2230885;rs11108356;rs7966537;rs77798722;rs2300560
202	50	12:96382938:C:T	rs12307364	12	96382938	5.07837e-11	3	rs12307364;rs2230885;rs77798722
203	50	12:96390890:A:G	rs74620184	12	96390890	8.12446e-11	2	rs74620184;rs77798722
204	51	14:39556185:C:G	rs8018720	14	39556185	5.1574e-41	13	rs8018720;rs975591;rs202040273;rs143150020;rs58601678;rs10146739;rs8014813;rs12891244;rs72673365;rs112985793;rs4899227;rs1950320;rs112017630
205	51	14:39680788:A:G	rs12147280	14	39680788	5.4264e-13	2	rs12147280;rs8018486
206	52	15:58576226:C:T	rs11071371	15	58576226	4.61369e-09	1	rs11071371
207	52	15:58680178:C:T	rs261291	15	58680178	1.08428e-29	10	rs261291;rs1601935;rs17821274;rs920915;rs11858481;rs28451440;rs11852978;rs17821316;rs62000868;rs409668
208	52	15:58685970:C:T	rs8042174	15	58685970	3.73371e-08	2	rs8042174;rs75663614
209	52	15:58723675:C:T	rs1800588	15	58723675	5.18186e-35	3	rs1800588;rs11857386;rs686958
210	53	15:63789952:A:C	rs17765311	15	63789952	6.1844e-13	2	rs17765311;rs11635502
211	54	15:100245859:C:T	rs325412	15	100245859	1.51682e-12	1	rs325412
212	55	16:31014179:C:T	rs9926533	16	31014179	4.16354e-09	1	rs9926533
213	56	16:56993324:A:C	rs3764261	16	56993324	4.03375e-15	3	rs3764261;rs12448528;rs1532625
214	56	16:57000885:A:G	rs12720922	16	57000885	1.62103e-14	3	rs12720922;rs12448528;rs1532625
215	57	16:82033810:A:G	rs11542462	16	82033810	7.53723e-14	1	rs11542462
216	58	17:66433456:C:G	rs10153240	17	66433456	7.91607e-10	3	rs10153240;rs918167;rs2909217
217	59	18:28917050:A:G	rs16961673	18	28917050	3.13996e-11	2	rs16961673;rs148608358
218	60	18:47158186:C:T	rs10438978	18	47158186	7.66487e-09	2	rs10438978;rs4121823
219	61	18:57904088:C:T	rs590215	18	57904088	8.78911e-09	1	rs590215
220	62	18:61366207:A:G	rs2037511	18	61366207	2.74858e-09	1	rs2037511
221	63	19:11190534:A:G	rs142158911	19	11190534	1.7494e-13	1	rs142158911
222	64	19:19380513:A:G	rs187429064	19	19380513	3.09551e-11	2	rs187429064;rs117877390
223	64	19:19393890:A:AG	rs200210321	19	19393890	2.93155e-19	5	rs200210321;rs139086798;rs56397647;rs58434384;rs143333049
224	65	19:45395266:A:G	rs157580	19	45395266	1.13968e-11	4	rs157580;rs429358;rs59325138;rs584007
225	65	19:45412079:C:T	rs7412	19	45412079	3.41727e-14	2	rs7412;rs41290120
226	66	19:48354199:C:CA	rs56660246	19	48354199	1.1131e-21	6	rs56660246;rs60934372;rs77875912;rs10409756;rs62529877;rs2932766
227	66	19:48376995:C:T	rs212100	19	48376995	1.01834e-105	6	rs212100;rs10425419;rs60934372;rs10409756;rs296365;rs146433676
228	66	19:48402238:A:G	rs111741240	19	48402238	9.45473e-10	2	rs111741240;rs10425419
229	66	19:48464978:A:G	rs2972515	19	48464978	2.95815e-32	4	rs2972515;rs62529877;rs2932766;rs2972521
230	66	19:48468770:A:G	rs11670965	19	48468770	2.62059e-08	2	rs11670965;rs2972521
231	67	19:51517798:A:G	rs10426	19	51517798	3.64181e-18	2	rs10426;rs1048328
232	68	20:52703284:C:T	rs13041834	20	52703284	6.34401e-09	3	rs13041834;rs6127084;rs290407
233	68	20:52714706:A:G	rs6123359	20	52714706	1.72769e-20	3	rs6123359;rs6127084;rs290407
234	68	20:52718179:A:C	rs1841850	20	52718179	8.90564e-15	5	rs1841850;rs6097767;rs62214475;rs4811492;rs75762834
235	68	20:52742306:C:G	rs8121940	20	52742306	4.5892e-42	5	rs8121940;rs209958;rs74443719;20:52744141_AAGTTTCTTTTTTTTTTTTT_A;rs2762934
236	68	20:52774427:A:G	rs1570669	20	52774427	3.57422e-18	5	rs1570669;rs62214475;rs4811492;rs6022985;rs2762934
237	68	20:52788925:A:G	rs2762942	20	52788925	1.52837e-25	2	rs2762942;rs6068816
238	69	21:16339172:C:G	rs2229742	21	16339172	5.99345e-13	1	rs2229742

## Sheet: S10_MAGMA_geneset_joint
Table S10: MAGMA (FUMA) gene-set annotation of GEM joint test results in the White British group. Unadjusted p-values are shown, gene-sets are considered significant at the Bonferroni-corrected threshold 0.05/17010.
# ALPHA = 0.05
# NUMBER_OF_TESTS = 17010							H6:H7
# _SET1_ VARIABLE = GOBP_ACYLGLYCEROL_HOMEOSTASIS (set)
# _SET1_ NGENES = 36
# _SET1_ P-VALUE = 1.23131e-13
_SET1_ GENE CHR START STOP NSNPS NPARAM N ZSTAT P ZFITTED_BASE ZRESID_BASE
_SET1_ ENSG00000130766 1 28586038 28609002 55 11 338977 1.135 0.049189 1.9101e-10 1.135
_SET1_ ENSG00000132855 1 63063158 63071830 4 2 338977 5.3945 3.8147e-09 1.9101e-10 5.3945
_SET1_ ENSG00000163485 1 203059782 203136533 152 24 338977 -0.70256 0.53997 1.9101e-10 -0.70256
_SET1_ ENSG00000084734 2 27719709 27746554 43 7 338977 5.9744 4.0259e-11 1.9101e-10 5.9744
_SET1_ ENSG00000138075 2 44039611 44066004 90 13 338977 0.42317 0.16039 1.9101e-10 0.42317
_SET1_ ENSG00000143921 2 44066103 44105605 278 13 338977 -0.050941 0.31528 1.9101e-10 -0.050941
_SET1_ ENSG00000082196 5 34019553 34043937 71 7 338977 -0.55383 0.51723 1.9101e-10 -0.55383
_SET1_ ENSG00000009950 7 73007524 73038873 79 10 338977 0.48861 0.16269 1.9101e-10 0.48861
_SET1_ ENSG00000135241 7 108110866 108210110 272 24 338977 -0.37241 0.40074 1.9101e-10 -0.37241
_SET1_ ENSG00000175445 8 19759228 19824769 289 16 338977 1.0865 0.056289 1.9101e-10 1.0865
_SET1_ ENSG00000096717 10 69644427 69678147 106 12 338977 -1.0046 0.68006 1.9101e-10 -1.0046
_SET1_ ENSG00000138308 10 74694928 74714536 11 5 338977 2.0283 0.0080221 1.9101e-10 2.0283
_SET1_ ENSG00000025434 11 47269851 47290396 50 7 338977 -0.95722 0.68253 1.9101e-10 -0.95722
_SET1_ ENSG00000062282 11 75470557 75512579 48 5 338977 5.5458 1.9314e-09 1.9101e-10 5.5458
_SET1_ ENSG00000150782 11 112013974 112034840 48 10 338977 0.59382 0.12931 1.9101e-10 0.59382
_SET1_ ENSG00000110243 11 116660083 116663136 11 4 338977 7.3713 3.9414e-15 1.9101e-10 7.3713
_SET1_ ENSG00000110244 11 116691419 116694022 14 6 338977 6.3998 3.0177e-12 1.9101e-10 6.3998
_SET1_ ENSG00000110245 11 116700422 116703788 16 4 338977 6.4588 4.296e-12 1.9101e-10 6.4588
_SET1_ ENSG00000118137 11 116706467 116708666 9 3 338977 7.0109 9.7756e-14 1.9101e-10 7.0109
_SET1_ ENSG00000012504 12 100867486 100958191 159 14 338977 0.1962 0.25787 1.9101e-10 0.1962
_SET1_ ENSG00000073060 12 125261402 125367214 246 48 338977 1.9193 0.0053196 1.9101e-10 1.9193
_SET1_ ENSG00000166035 15 58702768 58861151 495 79 338977 7.0564 7.9936e-15 1.9101e-10 7.0564
_SET1_ ENSG00000069667 15 60780483 61521518 1749 230 338977 -0.080069 0.21681 1.9101e-10 -0.080069
_SET1_ ENSG00000183747 16 20462783 20498991 101 5 338977 2.1283 0.0050622 1.9101e-10 2.1283
_SET1_ ENSG00000087237 16 56995762 57017757 82 15 338977 6.9793 1.8152e-14 1.9101e-10 6.9793
_SET1_ ENSG00000159224 17 47035916 47045958 34 4 338977 3.6465 1.863e-05 1.9101e-10 3.6465
_SET1_ ENSG00000108510 17 60019966 60142643 151 14 338977 0.16389 0.25278 1.9101e-10 0.16389
_SET1_ ENSG00000167772 19 8428173 8439257 18 6 338977 0.51296 0.15162 1.9101e-10 0.51296
_SET1_ ENSG00000130173 19 11348178 11352619 6 2 338977 1.434 0.035306 1.9101e-10 1.434
_SET1_ ENSG00000130203 19 45409011 45412650 6 3 338977 7.5588 4.9959e-16 1.9101e-10 7.5588
_SET1_ ENSG00000267467 19 45445495 45452820 27 4 338977 3.3812 5.4983e-05 1.9101e-10 3.3812
_SET1_ ENSG00000234906 19 45449243 45452822 20 3 338977 3.0504 0.00021998 1.9101e-10 3.0504
_SET1_ ENSG00000197296 20 42931478 42939809 14 4 338977 2.9327 0.00037207 1.9101e-10 2.9327
_SET1_ ENSG00000101076 20 42984340 43061485 148 24 338977 1.8403 0.0071647 1.9101e-10 1.8403
_SET1_ ENSG00000100219 22 29190543 29196585 9 4 338969 0.045615 0.31208 1.9101e-10 0.045615
_SET1_ ENSG00000165775 X 154254255 154288578 32 3 338499 -0.12413 0.4755 1.9101e-10 -0.12413
# _SET2_ VARIABLE = GOBP_CELLULAR_GLUCURONIDATION (set)
# _SET2_ NGENES = 18
# _SET2_ P-VALUE = 8.2296e-09
_SET2_ GENE CHR START STOP NSNPS NPARAM N ZSTAT P ZFITTED_BASE ZRESID_BASE
_SET2_ ENSG00000171132 2 45878484 46415129 1726 216 338977 0.69002 0.062923 1.9101e-10 0.69002
_SET2_ ENSG00000241635 2 234526291 234681956 499 37 338977 6.6715 9.8034e-14 1.9101e-10 6.6715
_SET2_ ENSG00000242515 2 234545100 234681951 453 33 338977 6.8279 3.2695e-14 1.9101e-10 6.8279
_SET2_ ENSG00000241119 2 234580499 234681946 372 25 338977 7.0963 4.9959e-15 1.9101e-10 7.0963
_SET2_ ENSG00000244122 2 234590584 234681945 319 22 338977 6.8606 3.6804e-14 1.9101e-10 6.8606
_SET2_ ENSG00000167165 2 234600253 234681946 273 20 338977 5.5148 5e-10 1.9101e-10 5.5148
_SET2_ ENSG00000244474 2 234627424 234681945 184 16 338977 6.5845 4.2377e-13 1.9101e-10 6.5845
_SET2_ ENSG00000242366 2 234668894 234681945 33 8 338977 6.9499 4.4076e-14 1.9101e-10 6.9499
_SET2_ ENSG00000144827 3 111697857 111712210 68 8 338977 -1.8807 0.91751 1.9101e-10 -1.8807
_SET2_ ENSG00000196620 4 69512348 69536346 10 3 338976 2.5978 0.0011498 1.9101e-10 2.5978
_SET2_ ENSG00000109181 4 69681711 69696914 67 6 338976 2.3039 0.0036 1.9101e-10 2.3039
_SET2_ ENSG00000135220 4 69794181 69817509 72 4 338976 6.6437 1.1148e-12 1.9101e-10 6.6437
_SET2_ ENSG00000171234 4 69917081 69978705 376 12 338976 6.718 1.1857e-13 1.9101e-10 6.718
_SET2_ ENSG00000213759 4 70065669 70080449 60 10 338976 6.7092 3.6587e-13 1.9101e-10 6.7092
_SET2_ ENSG00000135226 4 70146217 70160768 4 2 338976 0.87369 0.13319 1.9101e-10 0.87369
_SET2_ ENSG00000156096 4 70345883 70391732 182 10 338976 1.1475 0.043573 1.9101e-10 1.1475
_SET2_ ENSG00000271271 4 70454135 70505360 243 19 338976 2.5176 0.00083453 1.9101e-10 2.5176
_SET2_ ENSG00000173610 4 70454135 70518965 284 21 338976 2.4006 0.0011899 1.9101e-10 2.4006
# _SET3_ VARIABLE = GOBP_CHOLESTEROL_EFFLUX (set)
# _SET3_ NGENES = 55
# _SET3_ P-VALUE = 1.1794e-06
_SET3_ GENE CHR START STOP NSNPS NPARAM N ZSTAT P ZFITTED_BASE ZRESID_BASE
_SET3_ ENSG00000117758 1 28099694 28150963 59 4 338977 -0.1638 0.48703 1.9101e-10 -0.1638
_SET3_ ENSG00000163382 1 156561554 156564091 13 1 338977 -1.5057 0.91821 1.9101e-10 -1.5057
_SET3_ ENSG00000158874 1 161192082 161193421 2 1 338977 0.26448 0.28048 1.9101e-10 0.26448
_SET3_ ENSG00000057252 1 179262925 179327815 290 21 338977 1.0189 0.048635 1.9101e-10 1.0189
_SET3_ ENSG00000084674 2 21224301 21266945 67 17 338977 3.5516 1.8952e-05 1.9101e-10 3.5516
_SET3_ ENSG00000138075 2 44039611 44066004 90 13 338977 0.42317 0.16039 1.9101e-10 0.42317
_SET3_ ENSG00000143921 2 44066103 44105605 278 13 338977 -0.050941 0.31528 1.9101e-10 -0.050941
_SET3_ ENSG00000144452 2 215796266 216003151 401 53 338977 -0.37669 0.40768 1.9101e-10 -0.37669
_SET3_ ENSG00000132170 3 12328867 12475855 349 28 338977 0.74675 0.083909 1.9101e-10 0.74675
_SET3_ ENSG00000181092 3 186560463 186576252 44 12 338977 -0.65649 0.53767 1.9101e-10 -0.65649
_SET3_ ENSG00000138798 4 110834040 110933422 208 14 338976 0.1602 0.23403 1.9101e-10 0.1602
_SET3_ ENSG00000204444 6 31620193 31625987 13 4 338977 0.1162 0.30531 1.9101e-10 0.1162
_SET3_ ENSG00000095970 6 41126244 41130924 3 2 338977 -0.034233 0.41879 1.9101e-10 -0.034233
_SET3_ ENSG00000122547 7 36192758 36341152 497 58 338977 0.95192 0.053839 1.9101e-10 0.95192
_SET3_ ENSG00000005421 7 94926988 95025673 193 29 338977 0.66867 0.099342 1.9101e-10 0.66867
_SET3_ ENSG00000105974 7 116164839 116201233 104 13 338977 -0.76403 0.58931 1.9101e-10 -0.76403
_SET3_ ENSG00000164690 7 155592680 155604967 8 3 338977 0.4773 0.1956 1.9101e-10 0.4773
_SET3_ ENSG00000155158 9 15163620 15307358 494 64 338977 0.70609 0.087422 1.9101e-10 0.70609
_SET3_ ENSG00000185920 9 98205262 98279339 165 17 338977 -0.69234 0.56003 1.9101e-10 -0.69234
_SET3_ ENSG00000165029 9 107543283 107690518 567 77 338977 4.6565 6.4195e-08 1.9101e-10 4.6565
_SET3_ ENSG00000186350 9 137208944 137332431 358 32 338977 1.3784 0.023585 1.9101e-10 1.3784
_SET3_ ENSG00000107331 9 139901686 139923367 41 10 338977 -1.3981 0.81914 1.9101e-10 -1.3981
_SET3_ ENSG00000096717 10 69644427 69678147 106 12 338977 -1.0046 0.68006 1.9101e-10 -1.0046
_SET3_ ENSG00000025434 11 47269851 47290396 50 7 338977 -0.95722 0.68253 1.9101e-10 -0.95722
_SET3_ ENSG00000149357 11 71796941 71814433 39 4 338977 2.0252 0.0097134 1.9101e-10 2.0252
_SET3_ ENSG00000182704 11 76493295 76509198 45 7 338977 6.8353 1.1436e-13 1.9101e-10 6.8353
_SET3_ ENSG00000110243 11 116660083 116663136 11 4 338977 7.3713 3.9414e-15 1.9101e-10 7.3713
_SET3_ ENSG00000110244 11 116691419 116694022 14 6 338977 6.3998 3.0177e-12 1.9101e-10 6.3998
_SET3_ ENSG00000110245 11 116700422 116703788 16 4 338977 6.4588 4.296e-12 1.9101e-10 6.4588
_SET3_ ENSG00000118137 11 116706467 116708666 9 3 338977 7.0109 9.7756e-14 1.9101e-10 7.0109
_SET3_ ENSG00000172350 11 119019722 119033360 28 5 338977 0.39886 0.19915 1.9101e-10 0.39886
_SET3_ ENSG00000167780 12 53497302 53518322 107 8 338977 -0.00015387 0.33543 1.9101e-10 -0.00015387
_SET3_ ENSG00000123384 12 57522276 57607134 106 15 338977 1.2201 0.036365 1.9101e-10 1.2201
_SET3_ ENSG00000073060 12 125261402 125367214 246 48 338977 1.9193 0.0053196 1.9101e-10 1.9193
_SET3_ ENSG00000100906 14 35870717 35873955 13 5 338976 0.21335 0.23433 1.9101e-10 0.21335
_SET3_ ENSG00000119655 14 74942895 74960880 52 5 338976 1.9204 0.0091094 1.9101e-10 1.9204
_SET3_ ENSG00000104133 15 44854894 44955876 46 21 338977 1.4555 0.021992 1.9101e-10 1.4555
_SET3_ ENSG00000167972 16 2325882 2390747 85 13 338977 -0.43002 0.45155 1.9101e-10 -0.43002
_SET3_ ENSG00000069764 16 14766405 14788526 12 3 338977 -1.1223 0.78214 1.9101e-10 -1.1223
_SET3_ ENSG00000198848 16 55836763 55867249 57 7 338977 -0.71709 0.60499 1.9101e-10 -0.71709
_SET3_ ENSG00000087237 16 56995762 57017757 82 15 338977 6.9793 1.8152e-14 1.9101e-10 6.9793
_SET3_ ENSG00000132522 17 7214643 7218883 10 5 338977 1.682 0.01434 1.9101e-10 1.682
_SET3_ ENSG00000141338 17 66863433 66951533 186 18 338977 -2.0082 0.91525 1.9101e-10 -2.0082
_SET3_ ENSG00000154265 17 67240452 67323385 193 18 338977 -2.9779 0.99145 1.9101e-10 -2.9779
_SET3_ ENSG00000141458 18 21086148 21166862 123 9 338977 2.2024 0.0029132 1.9101e-10 2.2024
_SET3_ ENSG00000064687 19 1040102 1065571 99 15 338977 0.50302 0.14247 1.9101e-10 0.50302
_SET3_ ENSG00000250067 19 19627036 19648390 45 5 338977 1.9651 0.0080339 1.9101e-10 1.9651
_SET3_ ENSG00000130203 19 45409011 45412650 6 3 338977 7.5588 4.9959e-16 1.9101e-10 7.5588
_SET3_ ENSG00000130208 19 45417504 45422606 10 4 338977 4.5052 3.6468e-07 1.9101e-10 4.5052
_SET3_ ENSG00000234906 19 45449243 45452822 20 3 338977 3.0504 0.00021998 1.9101e-10 3.0504
_SET3_ ENSG00000131408 19 50832910 50886239 92 9 338977 -2.4118 0.96884 1.9101e-10 -2.4118
_SET3_ ENSG00000100979 20 44527399 44540794 23 9 338977 -0.15038 0.35128 1.9101e-10 -0.15038
_SET3_ ENSG00000160179 21 43619799 43717354 308 53 338974 -0.14136 0.31507 1.9101e-10 -0.14136
_SET3_ ENSG00000099904 22 20116979 20135530 62 8 338969 -0.23547 0.41422 1.9101e-10 -0.23547
_SET3_ ENSG00000198911 22 42229109 42303312 191 23 338969 0.56495 0.12821 1.9101e-10 0.56495
# _SET4_ VARIABLE = GOBP_HIGH_DENSITY_LIPOPROTEIN_PARTICLE_CLEARANCE (set)
# _SET4_ NGENES = 11
# _SET4_ P-VALUE = 6.2026e-08
_SET4_ GENE CHR START STOP NSNPS NPARAM N ZSTAT P ZFITTED_BASE ZRESID_BASE
_SET4_ ENSG00000158874 1 161192082 161193421 2 1 338977 0.26448 0.28048 1.9101e-10 0.26448
_SET4_ ENSG00000112293 6 24424793 24495433 556 36 338977 1.1566 0.033364 1.9101e-10 1.1566
_SET4_ ENSG00000204444 6 31620193 31625987 13 4 338977 0.1162 0.30531 1.9101e-10 0.1162
_SET4_ ENSG00000095970 6 41126244 41130924 3 2 338977 -0.034233 0.41879 1.9101e-10 -0.034233
_SET4_ ENSG00000110245 11 116700422 116703788 16 4 338977 6.4588 4.296e-12 1.9101e-10 6.4588
_SET4_ ENSG00000118137 11 116706467 116708666 9 3 338977 7.0109 9.7756e-14 1.9101e-10 7.0109
_SET4_ ENSG00000073060 12 125261402 125367214 246 48 338977 1.9193 0.0053196 1.9101e-10 1.9193
_SET4_ ENSG00000101670 18 47087069 47119272 72 20 338977 3.5475 1.9258e-05 1.9101e-10 3.5475
_SET4_ ENSG00000130164 19 11200038 11244492 177 22 338977 2.9653 0.00017199 1.9101e-10 2.9653
_SET4_ ENSG00000130203 19 45409011 45412650 6 3 338977 7.5588 4.9959e-16 1.9101e-10 7.5588
_SET4_ ENSG00000234906 19 45449243 45452822 20 3 338977 3.0504 0.00021998 1.9101e-10 3.0504
# _SET5_ VARIABLE = GOBP_HIGH_DENSITY_LIPOPROTEIN_PARTICLE_REMODELING (set)
# _SET5_ NGENES = 16
# _SET5_ P-VALUE = 2.3022e-12
_SET5_ GENE CHR START STOP NSNPS NPARAM N ZSTAT P ZFITTED_BASE ZRESID_BASE
_SET5_ ENSG00000158874 1 161192082 161193421 2 1 338977 0.26448 0.28048 1.9101e-10 0.26448
_SET5_ ENSG00000204444 6 31620193 31625987 13 4 338977 0.1162 0.30531 1.9101e-10 0.1162
_SET5_ ENSG00000110244 11 116691419 116694022 14 6 338977 6.3998 3.0177e-12 1.9101e-10 6.3998
_SET5_ ENSG00000110245 11 116700422 116703788 16 4 338977 6.4588 4.296e-12 1.9101e-10 6.4588
_SET5_ ENSG00000118137 11 116706467 116708666 9 3 338977 7.0109 9.7756e-14 1.9101e-10 7.0109
_SET5_ ENSG00000073060 12 125261402 125367214 246 48 338977 1.9193 0.0053196 1.9101e-10 1.9193
_SET5_ ENSG00000166035 15 58702768 58861151 495 79 338977 7.0564 7.9936e-15 1.9101e-10 7.0564
_SET5_ ENSG00000087237 16 56995762 57017757 82 15 338977 6.9793 1.8152e-14 1.9101e-10 6.9793
_SET5_ ENSG00000213398 16 67973653 67978034 3 2 338977 1.5908 0.025939 1.9101e-10 1.5908
_SET5_ ENSG00000154265 17 67240452 67323385 193 18 338977 -2.9779 0.99145 1.9101e-10 -2.9779
_SET5_ ENSG00000101670 18 47087069 47119272 72 20 338977 3.5475 1.9258e-05 1.9101e-10 3.5475
_SET5_ ENSG00000130203 19 45409011 45412650 6 3 338977 7.5588 4.9959e-16 1.9101e-10 7.5588
_SET5_ ENSG00000130208 19 45417504 45422606 10 4 338977 4.5052 3.6468e-07 1.9101e-10 4.5052
_SET5_ ENSG00000100979 20 44527399 44540794 23 9 338977 -0.15038 0.35128 1.9101e-10 -0.15038
_SET5_ ENSG00000160179 21 43619799 43717354 308 53 338974 -0.14136 0.31507 1.9101e-10 -0.14136
_SET5_ ENSG00000100078 22 31530795 31536593 14 7 338969 3.3443 5.3926e-05 1.9101e-10 3.3443
# _SET6_ VARIABLE = GOBP_LIPID_HOMEOSTASIS (set)
# _SET6_ NGENES = 152
# _SET6_ P-VALUE = 4.3491e-07
_SET6_ GENE CHR START STOP NSNPS NPARAM N ZSTAT P ZFITTED_BASE ZRESID_BASE
_SET6_ ENSG00000204624 1 11539223 11597641 147 14 338977 0.06483 0.2685 1.9101e-10 0.06483
_SET6_ ENSG00000159363 1 17312453 17338423 58 11 338977 0.74831 0.097032 1.9101e-10 0.74831
_SET6_ ENSG00000157978 1 25870071 25895377 72 9 338977 -0.85725 0.63641 1.9101e-10 -0.85725
_SET6_ ENSG00000130766 1 28586038 28609002 55 11 338977 1.135 0.049189 1.9101e-10 1.135
_SET6_ ENSG00000121769 1 31838472 31849697 21 7 338977 2.1805 0.0035963 1.9101e-10 2.1805
_SET6_ ENSG00000169174 1 55505221 55530525 92 18 338977 0.42831 0.15983 1.9101e-10 0.42831
_SET6_ ENSG00000162409 1 57110995 57181008 263 17 338977 -1.4875 0.81018 1.9101e-10 -1.4875
_SET6_ ENSG00000132855 1 63063158 63071830 4 2 338977 5.3945 3.8147e-09 1.9101e-10 5.3945
_SET6_ ENSG00000152078 1 95582894 95663163 254 28 338977 -1.7184 0.86423 1.9101e-10 -1.7184
_SET6_ ENSG00000184155 1 159504793 159505842 2 1 338977 0.44238 0.21011 1.9101e-10 0.44238
_SET6_ ENSG00000158773 1 161009041 161015767 24 6 338977 -2.3024 0.9634 1.9101e-10 -2.3024
_SET6_ ENSG00000158874 1 161192082 161193421 2 1 338977 0.26448 0.28048 1.9101e-10 0.26448
_SET6_ ENSG00000057252 1 179262925 179327815 290 21 338977 1.0189 0.048635 1.9101e-10 1.0189
_SET6_ ENSG00000116833 1 199996730 200146552 490 64 338977 -1.6322 0.83207 1.9101e-10 -1.6322
_SET6_ ENSG00000163485 1 203059782 203136533 152 24 338977 -0.70256 0.53997 1.9101e-10 -0.70256
_SET6_ ENSG00000084674 2 21224301 21266945 67 17 338977 3.5516 1.8952e-05 1.9101e-10 3.5516
_SET6_ ENSG00000084734 2 27719709 27746554 43 7 338977 5.9744 4.0259e-11 1.9101e-10 5.9744
_SET6_ ENSG00000115970 2 43393800 43823185 1111 37 338977 -0.061357 0.22879 1.9101e-10 -0.061357
_SET6_ ENSG00000138075 2 44039611 44066004 90 13 338977 0.42317 0.16039 1.9101e-10 0.42317
_SET6_ ENSG00000143921 2 44066103 44105605 278 13 338977 -0.050941 0.31528 1.9101e-10 -0.050941
_SET6_ ENSG00000115310 2 55199325 55339757 423 39 338977 1.5024 0.015831 1.9101e-10 1.5024
_SET6_ ENSG00000144063 2 110841447 110874143 42 9 338977 0.028454 0.3133 1.9101e-10 0.028454
_SET6_ ENSG00000153093 2 111490150 111875799 1094 66 338977 -0.19538 0.27442 1.9101e-10 -0.19538
_SET6_ ENSG00000115221 2 160956177 161128399 525 44 338977 0.27268 0.1724 1.9101e-10 0.27268
_SET6_ ENSG00000073734 2 169779448 169887832 336 31 338977 -0.10504 0.29537 1.9101e-10 -0.10504
_SET6_ ENSG00000128699 2 190635049 190649097 32 5 338977 -1.6074 0.88054 1.9101e-10 -1.6074
_SET6_ ENSG00000144452 2 215796266 216003151 401 53 338977 -0.37669 0.40768 1.9101e-10 -0.37669
_SET6_ ENSG00000182533 3 8775486 8883492 461 52 338977 -0.60639 0.48711 1.9101e-10 -0.60639
_SET6_ ENSG00000132170 3 12328867 12475855 349 28 338977 0.74675 0.083909 1.9101e-10 0.74675
_SET6_ ENSG00000174738 3 23986751 24022109 99 14 338977 1.3575 0.02877 1.9101e-10 1.3575
_SET6_ ENSG00000011198 3 43731605 43775863 121 10 338977 -0.34482 0.48247 1.9101e-10 -0.34482
_SET6_ ENSG00000168306 3 58490863 58523046 65 15 338977 0.79751 0.094421 1.9101e-10 0.79751
_SET6_ ENSG00000181722 3 114056941 114866118 1415 106 338977 1.0288 0.037537 1.9101e-10 1.0288
_SET6_ ENSG00000169714 3 128888327 128902765 14 6 338977 -1.2176 0.78324 1.9101e-10 -1.2176
_SET6_ ENSG00000114115 3 139236276 139258671 64 13 338977 2.6385 0.00073818 1.9101e-10 2.6385
_SET6_ ENSG00000087008 4 8368009 8442450 282 29 338976 -1.3638 0.77437 1.9101e-10 -1.3638
_SET6_ ENSG00000138823 4 100484918 100545156 285 27 338976 2.1253 0.0033665 1.9101e-10 2.1253
_SET6_ ENSG00000109670 4 153242410 153457253 451 12 338976 -0.10253 0.36289 1.9101e-10 -0.10253
_SET6_ ENSG00000082196 5 34019553 34043937 71 7 338977 -0.55383 0.51723 1.9101e-10 -0.55383
_SET6_ ENSG00000132356 5 40759481 40798476 86 13 338977 -1.6324 0.8562 1.9101e-10 -1.6324
_SET6_ ENSG00000113163 5 74664311 74807963 281 23 338977 -0.24382 0.37944 1.9101e-10 -0.24382
_SET6_ ENSG00000164209 5 110073837 110100857 67 11 338977 0.53875 0.1606 1.9101e-10 0.53875
_SET6_ ENSG00000152700 5 133936834 133984961 42 12 338977 1.4105 0.028584 1.9101e-10 1.4105
_SET6_ ENSG00000113615 5 133984479 134063513 75 18 338977 0.77245 0.098303 1.9101e-10 0.77245
_SET6_ ENSG00000160867 5 176513887 176525145 29 4 338977 -1.3494 0.81863 1.9101e-10 -1.3494
_SET6_ ENSG00000007944 6 16129356 16148479 35 8 338977 -0.88564 0.64518 1.9101e-10 -0.88564
_SET6_ ENSG00000204444 6 31620193 31625987 13 4 338977 0.1162 0.30531 1.9101e-10 0.1162
_SET6_ ENSG00000180316 6 36210980 36276372 169 33 338977 -0.33651 0.39525 1.9101e-10 -0.33651
_SET6_ ENSG00000095970 6 41126244 41130924 3 2 338977 -0.034233 0.41879 1.9101e-10 -0.034233
_SET6_ ENSG00000146233 6 46517541 46620523 293 25 338977 -0.67852 0.5397 1.9101e-10 -0.67852
_SET6_ ENSG00000153989 6 117996665 118031803 101 16 338977 -1.5235 0.84408 1.9101e-10 -1.5235
_SET6_ ENSG00000048052 7 18126572 19042039 2182 166 338977 2.7616 0.00012545 1.9101e-10 2.7616
_SET6_ ENSG00000015520 7 44552134 44580914 47 7 338977 1.1748 0.049501 1.9101e-10 1.1748
_SET6_ ENSG00000009950 7 73007524 73038873 79 10 338977 0.48861 0.16269 1.9101e-10 0.48861
_SET6_ ENSG00000005471 7 87031013 87109751 201 14 338977 0.0012704 0.30183 1.9101e-10 0.0012704
_SET6_ ENSG00000135241 7 108110866 108210110 272 24 338977 -0.37241 0.40074 1.9101e-10 -0.37241
_SET6_ ENSG00000105974 7 116164839 116201233 104 13 338977 -0.76403 0.58931 1.9101e-10 -0.76403
_SET6_ ENSG00000186480 7 155089486 155101945 47 9 338977 -0.47941 0.47305 1.9101e-10 -0.47941
_SET6_ ENSG00000182372 8 1703944 1734738 107 11 338977 0.8984 0.078893 1.9101e-10 0.8984
_SET6_ ENSG00000175445 8 19759228 19824769 289 16 338977 1.0865 0.056289 1.9101e-10 1.0865
_SET6_ ENSG00000120915 8 27348296 27403081 155 9 338977 -0.81297 0.63811 1.9101e-10 -0.81297
_SET6_ ENSG00000167910 8 59402737 59412795 28 6 338977 3.691 1.4578e-05 1.9101e-10 3.691
_SET6_ ENSG00000172817 8 65500320 65711318 445 35 338977 -0.9163 0.60967 1.9101e-10 -0.9163
_SET6_ ENSG00000170323 8 82390654 82395498 20 3 338977 -1.3999 0.84693 1.9101e-10 -1.3999
_SET6_ ENSG00000185000 8 145539954 145550573 10 2 338977 0.50763 0.17985 1.9101e-10 0.50763
_SET6_ ENSG00000155158 9 15163620 15307358 494 64 338977 0.70609 0.087422 1.9101e-10 0.70609
_SET6_ ENSG00000165029 9 107543283 107690518 567 77 338977 4.6565 6.4195e-08 1.9101e-10 4.6565
_SET6_ ENSG00000148248 9 136228325 136242970 41 7 338977 1.3907 0.031176 1.9101e-10 1.3907
_SET6_ ENSG00000107331 9 139901686 139923367 41 10 338977 -1.3981 0.81914 1.9101e-10 -1.3981
_SET6_ ENSG00000187134 10 4934796 5025475 405 37 338977 1.2214 0.029887 1.9101e-10 1.2214
_SET6_ ENSG00000204740 10 19492779 20079330 2444 107 338977 -1.2624 0.59865 1.9101e-10 -1.2624
_SET6_ ENSG00000096717 10 69644427 69678147 106 12 338977 -1.0046 0.68006 1.9101e-10 -1.0046
_SET6_ ENSG00000138308 10 74694928 74714536 11 5 338977 2.0283 0.0080221 1.9101e-10 2.0283
_SET6_ ENSG00000120053 10 101156627 101190381 58 10 338977 -0.9257 0.66552 1.9101e-10 -0.9257
_SET6_ ENSG00000119927 10 113909624 113975135 139 15 338977 3.4117 3.4731e-05 1.9101e-10 3.4117
_SET6_ ENSG00000177666 11 818902 825573 7 4 338977 0.53786 0.15683 1.9101e-10 0.53786
_SET6_ ENSG00000254647 11 2181009 2182571 6 2 338977 1.9692 0.0089275 1.9101e-10 1.9692
_SET6_ ENSG00000110442 11 36295051 36310999 82 9 338977 0.4974 0.16109 1.9101e-10 0.4974
_SET6_ ENSG00000025434 11 47269851 47290396 50 7 338977 -0.95722 0.68253 1.9101e-10 -0.95722
_SET6_ ENSG00000109919 11 47638867 47664175 27 7 338977 2.2674 0.0025612 1.9101e-10 2.2674
_SET6_ ENSG00000110047 11 64619114 64655768 74 7 338977 0.82599 0.1119 1.9101e-10 0.82599
_SET6_ ENSG00000162337 11 68080077 68216743 315 32 338977 -1.4897 0.80366 1.9101e-10 -1.4897
_SET6_ ENSG00000149357 11 71796941 71814433 39 4 338977 2.0252 0.0097134 1.9101e-10 2.0252
_SET6_ ENSG00000062282 11 75470557 75512579 48 5 338977 5.5458 1.9314e-09 1.9101e-10 5.5458
_SET6_ ENSG00000182704 11 76493295 76509198 45 7 338977 6.8353 1.1436e-13 1.9101e-10 6.8353
_SET6_ ENSG00000150782 11 112013974 112034840 48 10 338977 0.59382 0.12931 1.9101e-10 0.59382
_SET6_ ENSG00000110243 11 116660083 116663136 11 4 338977 7.3713 3.9414e-15 1.9101e-10 7.3713
_SET6_ ENSG00000110244 11 116691419 116694022 14 6 338977 6.3998 3.0177e-12 1.9101e-10 6.3998
_SET6_ ENSG00000110245 11 116700422 116703788 16 4 338977 6.4588 4.296e-12 1.9101e-10 6.4588
_SET6_ ENSG00000118137 11 116706467 116708666 9 3 338977 7.0109 9.7756e-14 1.9101e-10 7.0109
_SET6_ ENSG00000172350 11 119019722 119033360 28 5 338977 0.39886 0.19915 1.9101e-10 0.39886
_SET6_ ENSG00000023171 11 123396344 123498482 327 51 338977 -1.0527 0.66201 1.9101e-10 -1.0527
_SET6_ ENSG00000050405 12 50569571 50677329 136 8 338977 -1.2786 0.77199 1.9101e-10 -1.2786
_SET6_ ENSG00000167780 12 53497302 53518322 107 8 338977 -0.00015387 0.33543 1.9101e-10 -0.00015387
_SET6_ ENSG00000123353 12 56211703 56215663 3 2 338977 -1.4793 0.86662 1.9101e-10 -1.4793
_SET6_ ENSG00000012504 12 100867486 100958191 159 14 338977 0.1962 0.25787 1.9101e-10 0.1962
_SET6_ ENSG00000073060 12 125261402 125367214 246 48 338977 1.9193 0.0053196 1.9101e-10 1.9193
_SET6_ ENSG00000185950 13 110406184 110438915 77 11 338973 -2.4412 0.97166 1.9101e-10 -2.4412
_SET6_ ENSG00000100439 14 23067146 23081265 48 13 338976 -0.79671 0.58824 1.9101e-10 -0.79671
_SET6_ ENSG00000119655 14 74942895 74960880 52 5 338976 1.9204 0.0091094 1.9101e-10 1.9204
_SET6_ ENSG00000063761 14 78266426 78401355 620 41 338976 0.46679 0.12351 1.9101e-10 0.46679
_SET6_ ENSG00000166035 15 58702768 58861151 495 79 338977 7.0564 7.9936e-15 1.9101e-10 7.0564
_SET6_ ENSG00000069667 15 60780483 61521518 1749 230 338977 -0.080069 0.21681 1.9101e-10 -0.080069
_SET6_ ENSG00000167972 16 2325882 2390747 85 13 338977 -0.43002 0.45155 1.9101e-10 -0.43002
_SET6_ ENSG00000069764 16 14766405 14788526 12 3 338977 -1.1223 0.78214 1.9101e-10 -1.1223
_SET6_ ENSG00000183747 16 20462783 20498991 101 5 338977 2.1283 0.0050622 1.9101e-10 2.1283
_SET6_ ENSG00000005187 16 20621565 20808903 479 27 338977 0.9134 0.058322 1.9101e-10 0.9134
_SET6_ ENSG00000166743 16 20634559 20710212 193 17 338977 1.0413 0.053698 1.9101e-10 1.0413
_SET6_ ENSG00000149926 16 30035748 30064299 39 3 338977 0.58022 0.15406 1.9101e-10 0.58022
_SET6_ ENSG00000198848 16 55836763 55867249 57 7 338977 -0.71709 0.60499 1.9101e-10 -0.71709
_SET6_ ENSG00000087237 16 56995762 57017757 82 15 338977 6.9793 1.8152e-14 1.9101e-10 6.9793
_SET6_ ENSG00000213398 16 67973653 67978034 3 2 338977 1.5908 0.025939 1.9101e-10 1.5908
_SET6_ ENSG00000167695 17 635652 646206 36 9 338977 -1.6791 0.87226 1.9101e-10 -1.6791
_SET6_ ENSG00000185561 17 1611064 1613732 4 1 338977 0.17782 0.31769 1.9101e-10 0.17782
_SET6_ ENSG00000187838 17 7293046 7307416 34 8 338977 -1.5396 0.84829 1.9101e-10 -1.5396
_SET6_ ENSG00000109084 17 26646121 26655707 10 4 338977 -0.36338 0.47241 1.9101e-10 -0.36338
_SET6_ ENSG00000160606 17 27051366 27054953 7 3 338977 1.4806 0.031098 1.9101e-10 1.4806
_SET6_ ENSG00000172057 17 38077294 38083854 12 5 338977 1.6952 0.014407 1.9101e-10 1.6952
_SET6_ ENSG00000126368 17 38249040 38256978 14 6 338977 -0.35875 0.43745 1.9101e-10 -0.35875
_SET6_ ENSG00000131482 17 41052814 41065386 30 6 338977 0.79021 0.11293 1.9101e-10 0.79021
_SET6_ ENSG00000159224 17 47035916 47045958 34 4 338977 3.6465 1.863e-05 1.9101e-10 3.6465
_SET6_ ENSG00000108510 17 60019966 60142643 151 14 338977 0.16389 0.25278 1.9101e-10 0.16389
_SET6_ ENSG00000154265 17 67240452 67323385 193 18 338977 -2.9779 0.99145 1.9101e-10 -2.9779
_SET6_ ENSG00000161533 17 73937588 73975515 131 14 338977 -0.31792 0.43778 1.9101e-10 -0.31792
_SET6_ ENSG00000182156 17 77704681 77716021 35 9 338977 -1.4721 0.82841 1.9101e-10 -1.4721
_SET6_ ENSG00000141458 18 21086148 21166862 123 9 338977 2.2024 0.0029132 1.9101e-10 2.2024
_SET6_ ENSG00000101670 18 47087069 47119272 72 20 338977 3.5475 1.9258e-05 1.9101e-10 3.5475
_SET6_ ENSG00000167772 19 8428173 8439257 18 6 338977 0.51296 0.15162 1.9101e-10 0.51296
_SET6_ ENSG00000130164 19 11200038 11244492 177 22 338977 2.9653 0.00017199 1.9101e-10 2.9653
_SET6_ ENSG00000130173 19 11348178 11352619 6 2 338977 1.434 0.035306 1.9101e-10 1.434
_SET6_ ENSG00000213996 19 19375173 19384200 26 6 338977 3.7238 1.2913e-05 1.9101e-10 3.7238
_SET6_ ENSG00000245848 19 33790840 33793470 5 1 338977 1.2689 0.063759 1.9101e-10 1.2689
_SET6_ ENSG00000105698 19 35759881 35770724 33 4 338977 -0.22574 0.41592 1.9101e-10 -0.22574
_SET6_ ENSG00000130203 19 45409011 45412650 6 3 338977 7.5588 4.9959e-16 1.9101e-10 7.5588
_SET6_ ENSG00000267467 19 45445495 45452820 27 4 338977 3.3812 5.4983e-05 1.9101e-10 3.3812
_SET6_ ENSG00000234906 19 45449243 45452822 20 3 338977 3.0504 0.00021998 1.9101e-10 3.0504
_SET6_ ENSG00000142552 19 50030875 50050219 102 3 338977 0.27348 0.29629 1.9101e-10 0.27348
_SET6_ ENSG00000131408 19 50832910 50886239 92 9 338977 -2.4118 0.96884 1.9101e-10 -2.4118
_SET6_ ENSG00000062822 19 50887461 50921273 79 7 338977 -2.2409 0.96621 1.9101e-10 -2.2409
_SET6_ ENSG00000125970 20 32581452 32696114 151 13 338977 -0.68353 0.54781 1.9101e-10 -0.68353
_SET6_ ENSG00000197296 20 42931478 42939809 14 4 338977 2.9327 0.00037207 1.9101e-10 2.9327
_SET6_ ENSG00000101076 20 42984340 43061485 148 24 338977 1.8403 0.0071647 1.9101e-10 1.8403
_SET6_ ENSG00000160179 21 43619799 43717354 308 53 338974 -0.14136 0.31507 1.9101e-10 -0.14136
_SET6_ ENSG00000100219 22 29190543 29196585 9 4 338969 0.045615 0.31208 1.9101e-10 0.045615
_SET6_ ENSG00000198911 22 42229109 42303312 191 23 338969 0.56495 0.12821 1.9101e-10 0.56495
_SET6_ ENSG00000100300 22 43547520 43559248 30 4 338969 -0.28999 0.42634 1.9101e-10 -0.28999
_SET6_ ENSG00000100341 22 44275558 44287893 62 9 338969 0.62664 0.11935 1.9101e-10 0.62664
_SET6_ ENSG00000100344 22 44319619 44360368 159 14 338969 1.333 0.030465 1.9101e-10 1.333
_SET6_ ENSG00000006757 X 7866288 7895780 32 4 338499 -2.1084 0.96621 1.9101e-10 -2.1084
_SET6_ ENSG00000215301 X 41192651 41223725 16 8 338499 0.42154 0.23937 1.9101e-10 0.42154
_SET6_ ENSG00000101986 X 152990323 153010216 5 2 338499 0.17253 0.38102 1.9101e-10 0.17253
_SET6_ ENSG00000165775 X 154254255 154288578 32 3 338499 -0.12413 0.4755 1.9101e-10 -0.12413
# _SET7_ VARIABLE = GOBP_LOW_DENSITY_LIPOPROTEIN_PARTICLE_REMODELING (set)
# _SET7_ NGENES = 16
# _SET7_ P-VALUE = 5.1471e-07
_SET7_ GENE CHR START STOP NSNPS NPARAM N ZSTAT P ZFITTED_BASE ZRESID_BASE
_SET7_ ENSG00000188784 1 20246502 20250110 17 5 338977 -0.69167 0.60139 1.9101e-10 -0.69167
_SET7_ ENSG00000188257 1 20301925 20306932 10 4 338977 0.60269 0.14788 1.9101e-10 0.60269
_SET7_ ENSG00000127472 1 20354672 20417683 221 24 338977 0.019622 0.26565 1.9101e-10 0.019622
_SET7_ ENSG00000158874 1 161192082 161193421 2 1 338977 0.26448 0.28048 1.9101e-10 0.26448
_SET7_ ENSG00000135744 1 230838269 230850043 56 11 338977 0.57754 0.13124 1.9101e-10 0.57754
_SET7_ ENSG00000084674 2 21224301 21266945 67 17 338977 3.5516 1.8952e-05 1.9101e-10 3.5516
_SET7_ ENSG00000144891 3 148415571 148460795 101 14 338977 -0.46154 0.4749 1.9101e-10 -0.46154
_SET7_ ENSG00000138823 4 100484918 100545156 285 27 338976 2.1253 0.0033665 1.9101e-10 2.1253
_SET7_ ENSG00000146070 6 46671938 46703430 52 11 338977 -0.55714 0.50442 1.9101e-10 -0.55714
_SET7_ ENSG00000166035 15 58702768 58861151 495 79 338977 7.0564 7.9936e-15 1.9101e-10 7.0564
_SET7_ ENSG00000069764 16 14766405 14788526 12 3 338977 -1.1223 0.78214 1.9101e-10 -1.1223
_SET7_ ENSG00000087237 16 56995762 57017757 82 15 338977 6.9793 1.8152e-14 1.9101e-10 6.9793
_SET7_ ENSG00000005381 17 56347217 56358296 14 7 338977 -0.33249 0.45624 1.9101e-10 -0.33249
_SET7_ ENSG00000130203 19 45409011 45412650 6 3 338977 7.5588 4.9959e-16 1.9101e-10 7.5588
_SET7_ ENSG00000160179 21 43619799 43717354 308 53 338974 -0.14136 0.31507 1.9101e-10 -0.14136
_SET7_ ENSG00000100078 22 31530795 31536593 14 7 338969 3.3443 5.3926e-05 1.9101e-10 3.3443
# _SET8_ VARIABLE = GOBP_PHOSPHOLIPID_HOMEOSTASIS (set)
# _SET8_ NGENES = 16
# _SET8_ P-VALUE = 7.856e-08
_SET8_ GENE CHR START STOP NSNPS NPARAM N ZSTAT P ZFITTED_BASE ZRESID_BASE
_SET8_ ENSG00000121769 1 31838472 31849697 21 7 338977 2.1805 0.0035963 1.9101e-10 2.1805
_SET8_ ENSG00000132855 1 63063158 63071830 4 2 338977 5.3945 3.8147e-09 1.9101e-10 5.3945
_SET8_ ENSG00000115221 2 160956177 161128399 525 44 338977 0.27268 0.1724 1.9101e-10 0.27268
_SET8_ ENSG00000073734 2 169779448 169887832 336 31 338977 -0.10504 0.29537 1.9101e-10 -0.10504
_SET8_ ENSG00000164209 5 110073837 110100857 67 11 338977 0.53875 0.1606 1.9101e-10 0.53875
_SET8_ ENSG00000165029 9 107543283 107690518 567 77 338977 4.6565 6.4195e-08 1.9101e-10 4.6565
_SET8_ ENSG00000119927 10 113909624 113975135 139 15 338977 3.4117 3.4731e-05 1.9101e-10 3.4117
_SET8_ ENSG00000118137 11 116706467 116708666 9 3 338977 7.0109 9.7756e-14 1.9101e-10 7.0109
_SET8_ ENSG00000167972 16 2325882 2390747 85 13 338977 -0.43002 0.45155 1.9101e-10 -0.43002
_SET8_ ENSG00000087237 16 56995762 57017757 82 15 338977 6.9793 1.8152e-14 1.9101e-10 6.9793
_SET8_ ENSG00000185561 17 1611064 1613732 4 1 338977 0.17782 0.31769 1.9101e-10 0.17782
_SET8_ ENSG00000160606 17 27051366 27054953 7 3 338977 1.4806 0.031098 1.9101e-10 1.4806
_SET8_ ENSG00000101670 18 47087069 47119272 72 20 338977 3.5475 1.9258e-05 1.9101e-10 3.5475
_SET8_ ENSG00000142552 19 50030875 50050219 102 3 338977 0.27348 0.29629 1.9101e-10 0.27348
_SET8_ ENSG00000101076 20 42984340 43061485 148 24 338977 1.8403 0.0071647 1.9101e-10 1.8403
_SET8_ ENSG00000160179 21 43619799 43717354 308 53 338974 -0.14136 0.31507 1.9101e-10 -0.14136
# _SET9_ VARIABLE = GOBP_PLASMA_LIPOPROTEIN_PARTICLE_CLEARANCE (set)
# _SET9_ NGENES = 39
# _SET9_ P-VALUE = 4.2439e-07
_SET9_ GENE CHR START STOP NSNPS NPARAM N ZSTAT P ZFITTED_BASE ZRESID_BASE
_SET9_ ENSG00000157978 1 25870071 25895377 72 9 338977 -0.85725 0.63641 1.9101e-10 -0.85725
_SET9_ ENSG00000169174 1 55505221 55530525 92 18 338977 0.42831 0.15983 1.9101e-10 0.42831
_SET9_ ENSG00000158874 1 161192082 161193421 2 1 338977 0.26448 0.28048 1.9101e-10 0.26448
_SET9_ ENSG00000057252 1 179262925 179327815 290 21 338977 1.0189 0.048635 1.9101e-10 1.0189
_SET9_ ENSG00000142224 1 206972215 207016324 124 18 338977 0.033105 0.27097 1.9101e-10 0.033105
_SET9_ ENSG00000084674 2 21224301 21266945 67 17 338977 3.5516 1.8952e-05 1.9101e-10 3.5516
_SET9_ ENSG00000144959 3 172348039 172429008 206 33 338977 -2.1249 0.92874 1.9101e-10 -2.1249
_SET9_ ENSG00000181092 3 186560463 186576252 44 12 338977 -0.65649 0.53767 1.9101e-10 -0.65649
_SET9_ ENSG00000163956 4 3508103 3534286 165 21 338976 2.5237 0.00091618 1.9101e-10 2.5237
_SET9_ ENSG00000007944 6 16129356 16148479 35 8 338977 -0.88564 0.64518 1.9101e-10 -0.88564
_SET9_ ENSG00000112293 6 24424793 24495433 556 36 338977 1.1566 0.033364 1.9101e-10 1.1566
_SET9_ ENSG00000204444 6 31620193 31625987 13 4 338977 0.1162 0.30531 1.9101e-10 0.1162
_SET9_ ENSG00000095970 6 41126244 41130924 3 2 338977 -0.034233 0.41879 1.9101e-10 -0.034233
_SET9_ ENSG00000135218 7 79998891 80308593 797 65 338977 -0.98917 0.60418 1.9101e-10 -0.98917
_SET9_ ENSG00000038945 8 15965387 16424999 1633 63 338977 1.3864 0.012229 1.9101e-10 1.3864
_SET9_ ENSG00000147852 9 2621834 2660053 113 18 338977 -0.9528 0.6424 1.9101e-10 -0.9528
_SET9_ ENSG00000165119 9 86582998 86595569 20 5 338977 2.5362 0.0011939 1.9101e-10 2.5362
_SET9_ ENSG00000107798 10 90973326 91174314 557 53 338977 -0.37926 0.38509 1.9101e-10 -0.37926
_SET9_ ENSG00000006071 11 17414432 17498449 265 26 338977 1.0416 0.04643 1.9101e-10 1.0416
_SET9_ ENSG00000110047 11 64619114 64655768 74 7 338977 0.82599 0.1119 1.9101e-10 0.82599
_SET9_ ENSG00000062282 11 75470557 75512579 48 5 338977 5.5458 1.9314e-09 1.9101e-10 5.5458
_SET9_ ENSG00000110245 11 116700422 116703788 16 4 338977 6.4588 4.296e-12 1.9101e-10 6.4588
_SET9_ ENSG00000118137 11 116706467 116708666 9 3 338977 7.0109 9.7756e-14 1.9101e-10 7.0109
_SET9_ ENSG00000167780 12 53497302 53518322 107 8 338977 -0.00015387 0.33543 1.9101e-10 -0.00015387
_SET9_ ENSG00000257727 12 56703626 56710120 9 3 338977 0.51207 0.19864 1.9101e-10 0.51207
_SET9_ ENSG00000012504 12 100867486 100958191 159 14 338977 0.1962 0.25787 1.9101e-10 0.1962
_SET9_ ENSG00000073060 12 125261402 125367214 246 48 338977 1.9193 0.0053196 1.9101e-10 1.9193
_SET9_ ENSG00000166035 15 58702768 58861151 495 79 338977 7.0564 7.9936e-15 1.9101e-10 7.0564
_SET9_ ENSG00000182718 15 60639333 60695082 117 17 338977 0.9235 0.064914 1.9101e-10 0.9235
_SET9_ ENSG00000103653 15 75074398 75095539 38 7 338977 1.1136 0.055723 1.9101e-10 1.1136
_SET9_ ENSG00000172828 16 66995140 67009051 19 5 338977 0.80726 0.115 1.9101e-10 0.80726
_SET9_ ENSG00000101670 18 47087069 47119272 72 20 338977 3.5475 1.9258e-05 1.9101e-10 3.5475
_SET9_ ENSG00000088247 19 6413359 6424805 40 4 338977 -0.32582 0.49361 1.9101e-10 -0.32582
_SET9_ ENSG00000130164 19 11200038 11244492 177 22 338977 2.9653 0.00017199 1.9101e-10 2.9653
_SET9_ ENSG00000130203 19 45409011 45412650 6 3 338977 7.5588 4.9959e-16 1.9101e-10 7.5588
_SET9_ ENSG00000130208 19 45417504 45422606 10 4 338977 4.5052 3.6468e-07 1.9101e-10 4.5052
_SET9_ ENSG00000234906 19 45449243 45452822 20 3 338977 3.0504 0.00021998 1.9101e-10 3.0504
_SET9_ ENSG00000105550 19 49258816 49261587 5 3 338977 1.4004 0.039814 1.9101e-10 1.4004
_SET9_ ENSG00000100292 22 35776354 35790207 55 6 338969 -1.6755 0.88725 1.9101e-10 -1.6755
# _SET10_ VARIABLE = GOBP_PROTEIN_CONTAINING_COMPLEX_REMODELING (set)
# _SET10_ NGENES = 33
# _SET10_ P-VALUE = 1.271e-09
_SET10_ GENE CHR START STOP NSNPS NPARAM N ZSTAT P ZFITTED_BASE ZRESID_BASE
_SET10_ ENSG00000188784 1 20246502 20250110 17 5 338977 -0.69167 0.60139 1.9101e-10 -0.69167
_SET10_ ENSG00000188257 1 20301925 20306932 10 4 338977 0.60269 0.14788 1.9101e-10 0.60269
_SET10_ ENSG00000127472 1 20354672 20417683 221 24 338977 0.019622 0.26565 1.9101e-10 0.019622
_SET10_ ENSG00000158874 1 161192082 161193421 2 1 338977 0.26448 0.28048 1.9101e-10 0.26448
_SET10_ ENSG00000135744 1 230838269 230850043 56 11 338977 0.57754 0.13124 1.9101e-10 0.57754
_SET10_ ENSG00000084674 2 21224301 21266945 67 17 338977 3.5516 1.8952e-05 1.9101e-10 3.5516
_SET10_ ENSG00000153767 3 120461484 120501916 94 17 338977 -1.662 0.86241 1.9101e-10 -1.662
_SET10_ ENSG00000144891 3 148415571 148460795 101 14 338977 -0.46154 0.4749 1.9101e-10 -0.46154
_SET10_ ENSG00000138823 4 100484918 100545156 285 27 338976 2.1253 0.0033665 1.9101e-10 2.1253
_SET10_ ENSG00000204444 6 31620193 31625987 13 4 338977 0.1162 0.30531 1.9101e-10 0.1162
_SET10_ ENSG00000137413 6 42018251 42055199 130 22 338977 -0.80864 0.57817 1.9101e-10 -0.80864
_SET10_ ENSG00000146070 6 46671938 46703430 52 11 338977 -0.55714 0.50442 1.9101e-10 -0.55714
_SET10_ ENSG00000005421 7 94926988 95025673 193 29 338977 0.66867 0.099342 1.9101e-10 0.66867
_SET10_ ENSG00000175445 8 19759228 19824769 289 16 338977 1.0865 0.056289 1.9101e-10 1.0865
_SET10_ ENSG00000110243 11 116660083 116663136 11 4 338977 7.3713 3.9414e-15 1.9101e-10 7.3713
_SET10_ ENSG00000110244 11 116691419 116694022 14 6 338977 6.3998 3.0177e-12 1.9101e-10 6.3998
_SET10_ ENSG00000110245 11 116700422 116703788 16 4 338977 6.4588 4.296e-12 1.9101e-10 6.4588
_SET10_ ENSG00000118137 11 116706467 116708666 9 3 338977 7.0109 9.7756e-14 1.9101e-10 7.0109
_SET10_ ENSG00000012504 12 100867486 100958191 159 14 338977 0.1962 0.25787 1.9101e-10 0.1962
_SET10_ ENSG00000073060 12 125261402 125367214 246 48 338977 1.9193 0.0053196 1.9101e-10 1.9193
_SET10_ ENSG00000166035 15 58702768 58861151 495 79 338977 7.0564 7.9936e-15 1.9101e-10 7.0564
_SET10_ ENSG00000069764 16 14766405 14788526 12 3 338977 -1.1223 0.78214 1.9101e-10 -1.1223
_SET10_ ENSG00000087237 16 56995762 57017757 82 15 338977 6.9793 1.8152e-14 1.9101e-10 6.9793
_SET10_ ENSG00000213398 16 67973653 67978034 3 2 338977 1.5908 0.025939 1.9101e-10 1.5908
_SET10_ ENSG00000005381 17 56347217 56358296 14 7 338977 -0.33249 0.45624 1.9101e-10 -0.33249
_SET10_ ENSG00000154265 17 67240452 67323385 193 18 338977 -2.9779 0.99145 1.9101e-10 -2.9779
_SET10_ ENSG00000101670 18 47087069 47119272 72 20 338977 3.5475 1.9258e-05 1.9101e-10 3.5475
_SET10_ ENSG00000130203 19 45409011 45412650 6 3 338977 7.5588 4.9959e-16 1.9101e-10 7.5588
_SET10_ ENSG00000130208 19 45417504 45422606 10 4 338977 4.5052 3.6468e-07 1.9101e-10 4.5052
_SET10_ ENSG00000234906 19 45449243 45452822 20 3 338977 3.0504 0.00021998 1.9101e-10 3.0504
_SET10_ ENSG00000100979 20 44527399 44540794 23 9 338977 -0.15038 0.35128 1.9101e-10 -0.15038
_SET10_ ENSG00000160179 21 43619799 43717354 308 53 338974 -0.14136 0.31507 1.9101e-10 -0.14136
_SET10_ ENSG00000100078 22 31530795 31536593 14 7 338969 3.3443 5.3926e-05 1.9101e-10 3.3443
# _SET11_ VARIABLE = GOBP_PROTEIN_LIPID_COMPLEX_SUBUNIT_ORGANIZATION (set)
# _SET11_ NGENES = 49
# _SET11_ P-VALUE = 5.1171e-09
_SET11_ GENE CHR START STOP NSNPS NPARAM N ZSTAT P ZFITTED_BASE ZRESID_BASE
_SET11_ ENSG00000188784 1 20246502 20250110 17 5 338977 -0.69167 0.60139 1.9101e-10 -0.69167
_SET11_ ENSG00000188257 1 20301925 20306932 10 4 338977 0.60269 0.14788 1.9101e-10 0.60269
_SET11_ ENSG00000127472 1 20354672 20417683 221 24 338977 0.019622 0.26565 1.9101e-10 0.019622
_SET11_ ENSG00000168389 1 40420802 40435638 14 6 338977 -3.1806 0.99604 1.9101e-10 -3.1806
_SET11_ ENSG00000142875 1 84543745 84704181 251 20 338977 -0.60991 0.49704 1.9101e-10 -0.60991
_SET11_ ENSG00000158874 1 161192082 161193421 2 1 338977 0.26448 0.28048 1.9101e-10 0.26448
_SET11_ ENSG00000057252 1 179262925 179327815 290 21 338977 1.0189 0.048635 1.9101e-10 1.0189
_SET11_ ENSG00000135744 1 230838269 230850043 56 11 338977 0.57754 0.13124 1.9101e-10 0.57754
_SET11_ ENSG00000084674 2 21224301 21266945 67 17 338977 3.5516 1.8952e-05 1.9101e-10 3.5516
_SET11_ ENSG00000136717 2 127805603 127864931 239 28 338977 0.75868 0.082802 1.9101e-10 0.75868
_SET11_ ENSG00000123983 2 223725652 223809357 260 18 338977 -1.2906 0.75825 1.9101e-10 -1.2906
_SET11_ ENSG00000144891 3 148415571 148460795 101 14 338977 -0.46154 0.4749 1.9101e-10 -0.46154
_SET11_ ENSG00000138823 4 100484918 100545156 285 27 338976 2.1253 0.0033665 1.9101e-10 2.1253
_SET11_ ENSG00000254245 5 140723601 140892546 445 39 338977 -1.2194 0.72633 1.9101e-10 -1.2194
_SET11_ ENSG00000204444 6 31620193 31625987 13 4 338977 0.1162 0.30531 1.9101e-10 0.1162
_SET11_ ENSG00000146070 6 46671938 46703430 52 11 338977 -0.55714 0.50442 1.9101e-10 -0.55714
_SET11_ ENSG00000130340 6 158244296 158366109 368 17 338977 0.72687 0.09791 1.9101e-10 0.72687
_SET11_ ENSG00000005421 7 94926988 95025673 193 29 338977 0.66867 0.099342 1.9101e-10 0.66867
_SET11_ ENSG00000175445 8 19759228 19824769 289 16 338977 1.0865 0.056289 1.9101e-10 1.0865
_SET11_ ENSG00000185000 8 145539954 145550573 10 2 338977 0.50763 0.17985 1.9101e-10 0.50763
_SET11_ ENSG00000165059 9 71627469 71629039 2 1 338977 1.3634 0.045503 1.9101e-10 1.3634
_SET11_ ENSG00000165029 9 107543283 107690518 567 77 338977 4.6565 6.4195e-08 1.9101e-10 4.6565
_SET11_ ENSG00000110243 11 116660083 116663136 11 4 338977 7.3713 3.9414e-15 1.9101e-10 7.3713
_SET11_ ENSG00000110244 11 116691419 116694022 14 6 338977 6.3998 3.0177e-12 1.9101e-10 6.3998
_SET11_ ENSG00000110245 11 116700422 116703788 16 4 338977 6.4588 4.296e-12 1.9101e-10 6.4588
_SET11_ ENSG00000118137 11 116706467 116708666 9 3 338977 7.0109 9.7756e-14 1.9101e-10 7.0109
_SET11_ ENSG00000111684 12 7085348 7125814 56 5 338977 0.47872 0.20006 1.9101e-10 0.47872
_SET11_ ENSG00000167780 12 53497302 53518322 107 8 338977 -0.00015387 0.33543 1.9101e-10 -0.00015387
_SET11_ ENSG00000012504 12 100867486 100958191 159 14 338977 0.1962 0.25787 1.9101e-10 0.1962
_SET11_ ENSG00000073060 12 125261402 125367214 246 48 338977 1.9193 0.0053196 1.9101e-10 1.9193
_SET11_ ENSG00000166035 15 58702768 58861151 495 79 338977 7.0564 7.9936e-15 1.9101e-10 7.0564
_SET11_ ENSG00000069764 16 14766405 14788526 12 3 338977 -1.1223 0.78214 1.9101e-10 -1.1223
_SET11_ ENSG00000087237 16 56995762 57017757 82 15 338977 6.9793 1.8152e-14 1.9101e-10 6.9793
_SET11_ ENSG00000213398 16 67973653 67978034 3 2 338977 1.5908 0.025939 1.9101e-10 1.5908
_SET11_ ENSG00000005381 17 56347217 56358296 14 7 338977 -0.33249 0.45624 1.9101e-10 -0.33249
_SET11_ ENSG00000154265 17 67240452 67323385 193 18 338977 -2.9779 0.99145 1.9101e-10 -2.9779
_SET11_ ENSG00000101670 18 47087069 47119272 72 20 338977 3.5475 1.9258e-05 1.9101e-10 3.5475
_SET11_ ENSG00000066926 18 55215515 55254004 112 20 338977 0.84457 0.073839 1.9101e-10 0.84457
_SET11_ ENSG00000064687 19 1040102 1065571 99 15 338977 0.50302 0.14247 1.9101e-10 0.50302
_SET11_ ENSG00000072062 19 14202500 14228896 23 4 338977 -2.0053 0.94862 1.9101e-10 -2.0053
_SET11_ ENSG00000130203 19 45409011 45412650 6 3 338977 7.5588 4.9959e-16 1.9101e-10 7.5588
_SET11_ ENSG00000130208 19 45417504 45422606 10 4 338977 4.5052 3.6468e-07 1.9101e-10 4.5052
_SET11_ ENSG00000234906 19 45449243 45452822 20 3 338977 3.0504 0.00021998 1.9101e-10 3.0504
_SET11_ ENSG00000131408 19 50832910 50886239 92 9 338977 -2.4118 0.96884 1.9101e-10 -2.4118
_SET11_ ENSG00000126003 20 30780306 30795594 9 2 338977 0.51901 0.17342 1.9101e-10 0.51901
_SET11_ ENSG00000100979 20 44527399 44540794 23 9 338977 -0.15038 0.35128 1.9101e-10 -0.15038
_SET11_ ENSG00000160179 21 43619799 43717354 308 53 338974 -0.14136 0.31507 1.9101e-10 -0.14136
_SET11_ ENSG00000099904 22 20116979 20135530 62 8 338969 -0.23547 0.41422 1.9101e-10 -0.23547
_SET11_ ENSG00000100078 22 31530795 31536593 14 7 338969 3.3443 5.3926e-05 1.9101e-10 3.3443
# _SET12_ VARIABLE = GOBP_REGULATION_OF_CDC42_PROTEIN_SIGNAL_TRANSDUCTION (set)
# _SET12_ NGENES = 8
# _SET12_ P-VALUE = 2.3173e-06
_SET12_ GENE CHR START STOP NSNPS NPARAM N ZSTAT P ZFITTED_BASE ZRESID_BASE
_SET12_ ENSG00000165029 9 107543283 107690518 567 77 338977 4.6565 6.4195e-08 1.9101e-10 4.6565
_SET12_ ENSG00000097007 9 133589333 133763062 488 39 338977 0.89475 0.060891 1.9101e-10 0.89475
_SET12_ ENSG00000099250 10 33466420 33625190 540 55 338977 -2.0464 0.91598 1.9101e-10 -2.0464
_SET12_ ENSG00000110245 11 116700422 116703788 16 4 338977 6.4588 4.296e-12 1.9101e-10 6.4588
_SET12_ ENSG00000118137 11 116706467 116708666 9 3 338977 7.0109 9.7756e-14 1.9101e-10 7.0109
_SET12_ ENSG00000017797 18 9475007 9538114 219 22 338977 0.79299 0.087268 1.9101e-10 0.79299
_SET12_ ENSG00000152214 18 40323192 40695657 852 63 338977 0.0025162 0.23983 1.9101e-10 0.0025162
_SET12_ ENSG00000130203 19 45409011 45412650 6 3 338977 7.5588 4.9959e-16 1.9101e-10 7.5588
# _SET13_ VARIABLE = GOBP_REGULATION_OF_PLASMA_LIPOPROTEIN_PARTICLE_LEVELS (set)
# _SET13_ NGENES = 71
# _SET13_ P-VALUE = 2.6204e-08
_SET13_ GENE CHR START STOP NSNPS NPARAM N ZSTAT P ZFITTED_BASE ZRESID_BASE
_SET13_ ENSG00000188784 1 20246502 20250110 17 5 338977 -0.69167 0.60139 1.9101e-10 -0.69167
_SET13_ ENSG00000188257 1 20301925 20306932 10 4 338977 0.60269 0.14788 1.9101e-10 0.60269
_SET13_ ENSG00000127472 1 20354672 20417683 221 24 338977 0.019622 0.26565 1.9101e-10 0.019622
_SET13_ ENSG00000157978 1 25870071 25895377 72 9 338977 -0.85725 0.63641 1.9101e-10 -0.85725
_SET13_ ENSG00000168389 1 40420802 40435638 14 6 338977 -3.1806 0.99604 1.9101e-10 -3.1806
_SET13_ ENSG00000169174 1 55505221 55530525 92 18 338977 0.42831 0.15983 1.9101e-10 0.42831
_SET13_ ENSG00000142875 1 84543745 84704181 251 20 338977 -0.60991 0.49704 1.9101e-10 -0.60991
_SET13_ ENSG00000158874 1 161192082 161193421 2 1 338977 0.26448 0.28048 1.9101e-10 0.26448
_SET13_ ENSG00000057252 1 179262925 179327815 290 21 338977 1.0189 0.048635 1.9101e-10 1.0189
_SET13_ ENSG00000142224 1 206972215 207016324 124 18 338977 0.033105 0.27097 1.9101e-10 0.033105
_SET13_ ENSG00000135744 1 230838269 230850043 56 11 338977 0.57754 0.13124 1.9101e-10 0.57754
_SET13_ ENSG00000084674 2 21224301 21266945 67 17 338977 3.5516 1.8952e-05 1.9101e-10 3.5516
_SET13_ ENSG00000123983 2 223725652 223809357 260 18 338977 -1.2906 0.75825 1.9101e-10 -1.2906
_SET13_ ENSG00000144891 3 148415571 148460795 101 14 338977 -0.46154 0.4749 1.9101e-10 -0.46154
_SET13_ ENSG00000144959 3 172348039 172429008 206 33 338977 -2.1249 0.92874 1.9101e-10 -2.1249
_SET13_ ENSG00000181092 3 186560463 186576252 44 12 338977 -0.65649 0.53767 1.9101e-10 -0.65649
_SET13_ ENSG00000163956 4 3508103 3534286 165 21 338976 2.5237 0.00091618 1.9101e-10 2.5237
_SET13_ ENSG00000138823 4 100484918 100545156 285 27 338976 2.1253 0.0033665 1.9101e-10 2.1253
_SET13_ ENSG00000007944 6 16129356 16148479 35 8 338977 -0.88564 0.64518 1.9101e-10 -0.88564
_SET13_ ENSG00000112293 6 24424793 24495433 556 36 338977 1.1566 0.033364 1.9101e-10 1.1566
_SET13_ ENSG00000204444 6 31620193 31625987 13 4 338977 0.1162 0.30531 1.9101e-10 0.1162
_SET13_ ENSG00000095970 6 41126244 41130924 3 2 338977 -0.034233 0.41879 1.9101e-10 -0.034233
_SET13_ ENSG00000146070 6 46671938 46703430 52 11 338977 -0.55714 0.50442 1.9101e-10 -0.55714
_SET13_ ENSG00000135218 7 79998891 80308593 797 65 338977 -0.98917 0.60418 1.9101e-10 -0.98917
_SET13_ ENSG00000005421 7 94926988 95025673 193 29 338977 0.66867 0.099342 1.9101e-10 0.66867
_SET13_ ENSG00000038945 8 15965387 16424999 1633 63 338977 1.3864 0.012229 1.9101e-10 1.3864
_SET13_ ENSG00000175445 8 19759228 19824769 289 16 338977 1.0865 0.056289 1.9101e-10 1.0865
_SET13_ ENSG00000185000 8 145539954 145550573 10 2 338977 0.50763 0.17985 1.9101e-10 0.50763
_SET13_ ENSG00000147852 9 2621834 2660053 113 18 338977 -0.9528 0.6424 1.9101e-10 -0.9528
_SET13_ ENSG00000165059 9 71627469 71629039 2 1 338977 1.3634 0.045503 1.9101e-10 1.3634
_SET13_ ENSG00000165119 9 86582998 86595569 20 5 338977 2.5362 0.0011939 1.9101e-10 2.5362
_SET13_ ENSG00000165029 9 107543283 107690518 567 77 338977 4.6565 6.4195e-08 1.9101e-10 4.6565
_SET13_ ENSG00000107798 10 90973326 91174314 557 53 338977 -0.37926 0.38509 1.9101e-10 -0.37926
_SET13_ ENSG00000006071 11 17414432 17498449 265 26 338977 1.0416 0.04643 1.9101e-10 1.0416
_SET13_ ENSG00000110047 11 64619114 64655768 74 7 338977 0.82599 0.1119 1.9101e-10 0.82599
_SET13_ ENSG00000062282 11 75470557 75512579 48 5 338977 5.5458 1.9314e-09 1.9101e-10 5.5458
_SET13_ ENSG00000110243 11 116660083 116663136 11 4 338977 7.3713 3.9414e-15 1.9101e-10 7.3713
_SET13_ ENSG00000110244 11 116691419 116694022 14 6 338977 6.3998 3.0177e-12 1.9101e-10 6.3998
_SET13_ ENSG00000110245 11 116700422 116703788 16 4 338977 6.4588 4.296e-12 1.9101e-10 6.4588
_SET13_ ENSG00000118137 11 116706467 116708666 9 3 338977 7.0109 9.7756e-14 1.9101e-10 7.0109
_SET13_ ENSG00000111684 12 7085348 7125814 56 5 338977 0.47872 0.20006 1.9101e-10 0.47872
_SET13_ ENSG00000167780 12 53497302 53518322 107 8 338977 -0.00015387 0.33543 1.9101e-10 -0.00015387
_SET13_ ENSG00000257727 12 56703626 56710120 9 3 338977 0.51207 0.19864 1.9101e-10 0.51207
_SET13_ ENSG00000012504 12 100867486 100958191 159 14 338977 0.1962 0.25787 1.9101e-10 0.1962
_SET13_ ENSG00000073060 12 125261402 125367214 246 48 338977 1.9193 0.0053196 1.9101e-10 1.9193
_SET13_ ENSG00000166035 15 58702768 58861151 495 79 338977 7.0564 7.9936e-15 1.9101e-10 7.0564
_SET13_ ENSG00000182718 15 60639333 60695082 117 17 338977 0.9235 0.064914 1.9101e-10 0.9235
_SET13_ ENSG00000103653 15 75074398 75095539 38 7 338977 1.1136 0.055723 1.9101e-10 1.1136
_SET13_ ENSG00000069764 16 14766405 14788526 12 3 338977 -1.1223 0.78214 1.9101e-10 -1.1223
_SET13_ ENSG00000087237 16 56995762 57017757 82 15 338977 6.9793 1.8152e-14 1.9101e-10 6.9793
_SET13_ ENSG00000172828 16 66995140 67009051 19 5 338977 0.80726 0.115 1.9101e-10 0.80726
_SET13_ ENSG00000213398 16 67973653 67978034 3 2 338977 1.5908 0.025939 1.9101e-10 1.5908
_SET13_ ENSG00000005381 17 56347217 56358296 14 7 338977 -0.33249 0.45624 1.9101e-10 -0.33249
_SET13_ ENSG00000154265 17 67240452 67323385 193 18 338977 -2.9779 0.99145 1.9101e-10 -2.9779
_SET13_ ENSG00000101670 18 47087069 47119272 72 20 338977 3.5475 1.9258e-05 1.9101e-10 3.5475
_SET13_ ENSG00000066926 18 55215515 55254004 112 20 338977 0.84457 0.073839 1.9101e-10 0.84457
_SET13_ ENSG00000064687 19 1040102 1065571 99 15 338977 0.50302 0.14247 1.9101e-10 0.50302
_SET13_ ENSG00000088247 19 6413359 6424805 40 4 338977 -0.32582 0.49361 1.9101e-10 -0.32582
_SET13_ ENSG00000130164 19 11200038 11244492 177 22 338977 2.9653 0.00017199 1.9101e-10 2.9653
_SET13_ ENSG00000072062 19 14202500 14228896 23 4 338977 -2.0053 0.94862 1.9101e-10 -2.0053
_SET13_ ENSG00000130203 19 45409011 45412650 6 3 338977 7.5588 4.9959e-16 1.9101e-10 7.5588
_SET13_ ENSG00000130208 19 45417504 45422606 10 4 338977 4.5052 3.6468e-07 1.9101e-10 4.5052
_SET13_ ENSG00000234906 19 45449243 45452822 20 3 338977 3.0504 0.00021998 1.9101e-10 3.0504
_SET13_ ENSG00000105550 19 49258816 49261587 5 3 338977 1.4004 0.039814 1.9101e-10 1.4004
_SET13_ ENSG00000131408 19 50832910 50886239 92 9 338977 -2.4118 0.96884 1.9101e-10 -2.4118
_SET13_ ENSG00000126003 20 30780306 30795594 9 2 338977 0.51901 0.17342 1.9101e-10 0.51901
_SET13_ ENSG00000100979 20 44527399 44540794 23 9 338977 -0.15038 0.35128 1.9101e-10 -0.15038
_SET13_ ENSG00000160179 21 43619799 43717354 308 53 338974 -0.14136 0.31507 1.9101e-10 -0.14136
_SET13_ ENSG00000099904 22 20116979 20135530 62 8 338969 -0.23547 0.41422 1.9101e-10 -0.23547
_SET13_ ENSG00000100078 22 31530795 31536593 14 7 338969 3.3443 5.3926e-05 1.9101e-10 3.3443
_SET13_ ENSG00000100292 22 35776354 35790207 55 6 338969 -1.6755 0.88725 1.9101e-10 -1.6755
# _SET14_ VARIABLE = GOBP_REVERSE_CHOLESTEROL_TRANSPORT (set)
# _SET14_ NGENES = 17
# _SET14_ P-VALUE = 5.7413e-11
_SET14_ GENE CHR START STOP NSNPS NPARAM N ZSTAT P ZFITTED_BASE ZRESID_BASE
_SET14_ ENSG00000158874 1 161192082 161193421 2 1 338977 0.26448 0.28048 1.9101e-10 0.26448
_SET14_ ENSG00000204444 6 31620193 31625987 13 4 338977 0.1162 0.30531 1.9101e-10 0.1162
_SET14_ ENSG00000120885 8 27454434 27472548 34 6 338977 -1.5092 0.83852 1.9101e-10 -1.5092
_SET14_ ENSG00000165029 9 107543283 107690518 567 77 338977 4.6565 6.4195e-08 1.9101e-10 4.6565
_SET14_ ENSG00000110244 11 116691419 116694022 14 6 338977 6.3998 3.0177e-12 1.9101e-10 6.3998
_SET14_ ENSG00000110245 11 116700422 116703788 16 4 338977 6.4588 4.296e-12 1.9101e-10 6.4588
_SET14_ ENSG00000118137 11 116706467 116708666 9 3 338977 7.0109 9.7756e-14 1.9101e-10 7.0109
_SET14_ ENSG00000073060 12 125261402 125367214 246 48 338977 1.9193 0.0053196 1.9101e-10 1.9193
_SET14_ ENSG00000166035 15 58702768 58861151 495 79 338977 7.0564 7.9936e-15 1.9101e-10 7.0564
_SET14_ ENSG00000198848 16 55836763 55867249 57 7 338977 -0.71709 0.60499 1.9101e-10 -0.71709
_SET14_ ENSG00000087237 16 56995762 57017757 82 15 338977 6.9793 1.8152e-14 1.9101e-10 6.9793
_SET14_ ENSG00000213398 16 67973653 67978034 3 2 338977 1.5908 0.025939 1.9101e-10 1.5908
_SET14_ ENSG00000154265 17 67240452 67323385 193 18 338977 -2.9779 0.99145 1.9101e-10 -2.9779
_SET14_ ENSG00000101670 18 47087069 47119272 72 20 338977 3.5475 1.9258e-05 1.9101e-10 3.5475
_SET14_ ENSG00000130203 19 45409011 45412650 6 3 338977 7.5588 4.9959e-16 1.9101e-10 7.5588
_SET14_ ENSG00000234906 19 45449243 45452822 20 3 338977 3.0504 0.00021998 1.9101e-10 3.0504
_SET14_ ENSG00000160179 21 43619799 43717354 308 53 338974 -0.14136 0.31507 1.9101e-10 -0.14136
# _SET15_ VARIABLE = GOBP_STEROL_HOMEOSTASIS (set)
# _SET15_ NGENES = 84
# _SET15_ P-VALUE = 7.4646e-08
_SET15_ GENE CHR START STOP NSNPS NPARAM N ZSTAT P ZFITTED_BASE ZRESID_BASE
_SET15_ ENSG00000204624 1 11539223 11597641 147 14 338977 0.06483 0.2685 1.9101e-10 0.06483
_SET15_ ENSG00000157978 1 25870071 25895377 72 9 338977 -0.85725 0.63641 1.9101e-10 -0.85725
_SET15_ ENSG00000121769 1 31838472 31849697 21 7 338977 2.1805 0.0035963 1.9101e-10 2.1805
_SET15_ ENSG00000169174 1 55505221 55530525 92 18 338977 0.42831 0.15983 1.9101e-10 0.42831
_SET15_ ENSG00000132855 1 63063158 63071830 4 2 338977 5.3945 3.8147e-09 1.9101e-10 5.3945
_SET15_ ENSG00000158874 1 161192082 161193421 2 1 338977 0.26448 0.28048 1.9101e-10 0.26448
_SET15_ ENSG00000057252 1 179262925 179327815 290 21 338977 1.0189 0.048635 1.9101e-10 1.0189
_SET15_ ENSG00000116833 1 199996730 200146552 490 64 338977 -1.6322 0.83207 1.9101e-10 -1.6322
_SET15_ ENSG00000084674 2 21224301 21266945 67 17 338977 3.5516 1.8952e-05 1.9101e-10 3.5516
_SET15_ ENSG00000138075 2 44039611 44066004 90 13 338977 0.42317 0.16039 1.9101e-10 0.42317
_SET15_ ENSG00000143921 2 44066103 44105605 278 13 338977 -0.050941 0.31528 1.9101e-10 -0.050941
_SET15_ ENSG00000144063 2 110841447 110874143 42 9 338977 0.028454 0.3133 1.9101e-10 0.028454
_SET15_ ENSG00000073734 2 169779448 169887832 336 31 338977 -0.10504 0.29537 1.9101e-10 -0.10504
_SET15_ ENSG00000182533 3 8775486 8883492 461 52 338977 -0.60639 0.48711 1.9101e-10 -0.60639
_SET15_ ENSG00000169714 3 128888327 128902765 14 6 338977 -1.2176 0.78324 1.9101e-10 -1.2176
_SET15_ ENSG00000138823 4 100484918 100545156 285 27 338976 2.1253 0.0033665 1.9101e-10 2.1253
_SET15_ ENSG00000113615 5 133984479 134063513 75 18 338977 0.77245 0.098303 1.9101e-10 0.77245
_SET15_ ENSG00000160867 5 176513887 176525145 29 4 338977 -1.3494 0.81863 1.9101e-10 -1.3494
_SET15_ ENSG00000007944 6 16129356 16148479 35 8 338977 -0.88564 0.64518 1.9101e-10 -0.88564
_SET15_ ENSG00000204444 6 31620193 31625987 13 4 338977 0.1162 0.30531 1.9101e-10 0.1162
_SET15_ ENSG00000146233 6 46517541 46620523 293 25 338977 -0.67852 0.5397 1.9101e-10 -0.67852
_SET15_ ENSG00000153989 6 117996665 118031803 101 16 338977 -1.5235 0.84408 1.9101e-10 -1.5235
_SET15_ ENSG00000048052 7 18126572 19042039 2182 166 338977 2.7616 0.00012545 1.9101e-10 2.7616
_SET15_ ENSG00000015520 7 44552134 44580914 47 7 338977 1.1748 0.049501 1.9101e-10 1.1748
_SET15_ ENSG00000105974 7 116164839 116201233 104 13 338977 -0.76403 0.58931 1.9101e-10 -0.76403
_SET15_ ENSG00000186480 7 155089486 155101945 47 9 338977 -0.47941 0.47305 1.9101e-10 -0.47941
_SET15_ ENSG00000175445 8 19759228 19824769 289 16 338977 1.0865 0.056289 1.9101e-10 1.0865
_SET15_ ENSG00000120915 8 27348296 27403081 155 9 338977 -0.81297 0.63811 1.9101e-10 -0.81297
_SET15_ ENSG00000167910 8 59402737 59412795 28 6 338977 3.691 1.4578e-05 1.9101e-10 3.691
_SET15_ ENSG00000172817 8 65500320 65711318 445 35 338977 -0.9163 0.60967 1.9101e-10 -0.9163
_SET15_ ENSG00000170323 8 82390654 82395498 20 3 338977 -1.3999 0.84693 1.9101e-10 -1.3999
_SET15_ ENSG00000155158 9 15163620 15307358 494 64 338977 0.70609 0.087422 1.9101e-10 0.70609
_SET15_ ENSG00000165029 9 107543283 107690518 567 77 338977 4.6565 6.4195e-08 1.9101e-10 4.6565
_SET15_ ENSG00000107331 9 139901686 139923367 41 10 338977 -1.3981 0.81914 1.9101e-10 -1.3981
_SET15_ ENSG00000187134 10 4934796 5025475 405 37 338977 1.2214 0.029887 1.9101e-10 1.2214
_SET15_ ENSG00000204740 10 19492779 20079330 2444 107 338977 -1.2624 0.59865 1.9101e-10 -1.2624
_SET15_ ENSG00000096717 10 69644427 69678147 106 12 338977 -1.0046 0.68006 1.9101e-10 -1.0046
_SET15_ ENSG00000138308 10 74694928 74714536 11 5 338977 2.0283 0.0080221 1.9101e-10 2.0283
_SET15_ ENSG00000110442 11 36295051 36310999 82 9 338977 0.4974 0.16109 1.9101e-10 0.4974
_SET15_ ENSG00000025434 11 47269851 47290396 50 7 338977 -0.95722 0.68253 1.9101e-10 -0.95722
_SET15_ ENSG00000110047 11 64619114 64655768 74 7 338977 0.82599 0.1119 1.9101e-10 0.82599
_SET15_ ENSG00000162337 11 68080077 68216743 315 32 338977 -1.4897 0.80366 1.9101e-10 -1.4897
_SET15_ ENSG00000149357 11 71796941 71814433 39 4 338977 2.0252 0.0097134 1.9101e-10 2.0252
_SET15_ ENSG00000062282 11 75470557 75512579 48 5 338977 5.5458 1.9314e-09 1.9101e-10 5.5458
_SET15_ ENSG00000182704 11 76493295 76509198 45 7 338977 6.8353 1.1436e-13 1.9101e-10 6.8353
_SET15_ ENSG00000150782 11 112013974 112034840 48 10 338977 0.59382 0.12931 1.9101e-10 0.59382
_SET15_ ENSG00000110243 11 116660083 116663136 11 4 338977 7.3713 3.9414e-15 1.9101e-10 7.3713
_SET15_ ENSG00000110244 11 116691419 116694022 14 6 338977 6.3998 3.0177e-12 1.9101e-10 6.3998
_SET15_ ENSG00000110245 11 116700422 116703788 16 4 338977 6.4588 4.296e-12 1.9101e-10 6.4588
_SET15_ ENSG00000118137 11 116706467 116708666 9 3 338977 7.0109 9.7756e-14 1.9101e-10 7.0109
_SET15_ ENSG00000172350 11 119019722 119033360 28 5 338977 0.39886 0.19915 1.9101e-10 0.39886
_SET15_ ENSG00000023171 11 123396344 123498482 327 51 338977 -1.0527 0.66201 1.9101e-10 -1.0527
_SET15_ ENSG00000050405 12 50569571 50677329 136 8 338977 -1.2786 0.77199 1.9101e-10 -1.2786
_SET15_ ENSG00000167780 12 53497302 53518322 107 8 338977 -0.00015387 0.33543 1.9101e-10 -0.00015387
_SET15_ ENSG00000012504 12 100867486 100958191 159 14 338977 0.1962 0.25787 1.9101e-10 0.1962
_SET15_ ENSG00000073060 12 125261402 125367214 246 48 338977 1.9193 0.0053196 1.9101e-10 1.9193
_SET15_ ENSG00000119655 14 74942895 74960880 52 5 338976 1.9204 0.0091094 1.9101e-10 1.9204
_SET15_ ENSG00000166035 15 58702768 58861151 495 79 338977 7.0564 7.9936e-15 1.9101e-10 7.0564
_SET15_ ENSG00000069667 15 60780483 61521518 1749 230 338977 -0.080069 0.21681 1.9101e-10 -0.080069
_SET15_ ENSG00000069764 16 14766405 14788526 12 3 338977 -1.1223 0.78214 1.9101e-10 -1.1223
_SET15_ ENSG00000005187 16 20621565 20808903 479 27 338977 0.9134 0.058322 1.9101e-10 0.9134
_SET15_ ENSG00000166743 16 20634559 20710212 193 17 338977 1.0413 0.053698 1.9101e-10 1.0413
_SET15_ ENSG00000198848 16 55836763 55867249 57 7 338977 -0.71709 0.60499 1.9101e-10 -0.71709
_SET15_ ENSG00000087237 16 56995762 57017757 82 15 338977 6.9793 1.8152e-14 1.9101e-10 6.9793
_SET15_ ENSG00000213398 16 67973653 67978034 3 2 338977 1.5908 0.025939 1.9101e-10 1.5908
_SET15_ ENSG00000187838 17 7293046 7307416 34 8 338977 -1.5396 0.84829 1.9101e-10 -1.5396
_SET15_ ENSG00000109084 17 26646121 26655707 10 4 338977 -0.36338 0.47241 1.9101e-10 -0.36338
_SET15_ ENSG00000126368 17 38249040 38256978 14 6 338977 -0.35875 0.43745 1.9101e-10 -0.35875
_SET15_ ENSG00000131482 17 41052814 41065386 30 6 338977 0.79021 0.11293 1.9101e-10 0.79021
_SET15_ ENSG00000108510 17 60019966 60142643 151 14 338977 0.16389 0.25278 1.9101e-10 0.16389
_SET15_ ENSG00000154265 17 67240452 67323385 193 18 338977 -2.9779 0.99145 1.9101e-10 -2.9779
_SET15_ ENSG00000141458 18 21086148 21166862 123 9 338977 2.2024 0.0029132 1.9101e-10 2.2024
_SET15_ ENSG00000101670 18 47087069 47119272 72 20 338977 3.5475 1.9258e-05 1.9101e-10 3.5475
_SET15_ ENSG00000130164 19 11200038 11244492 177 22 338977 2.9653 0.00017199 1.9101e-10 2.9653
_SET15_ ENSG00000130203 19 45409011 45412650 6 3 338977 7.5588 4.9959e-16 1.9101e-10 7.5588
_SET15_ ENSG00000234906 19 45449243 45452822 20 3 338977 3.0504 0.00021998 1.9101e-10 3.0504
_SET15_ ENSG00000131408 19 50832910 50886239 92 9 338977 -2.4118 0.96884 1.9101e-10 -2.4118
_SET15_ ENSG00000125970 20 32581452 32696114 151 13 338977 -0.68353 0.54781 1.9101e-10 -0.68353
_SET15_ ENSG00000101076 20 42984340 43061485 148 24 338977 1.8403 0.0071647 1.9101e-10 1.8403
_SET15_ ENSG00000160179 21 43619799 43717354 308 53 338974 -0.14136 0.31507 1.9101e-10 -0.14136
_SET15_ ENSG00000100219 22 29190543 29196585 9 4 338969 0.045615 0.31208 1.9101e-10 0.045615
_SET15_ ENSG00000198911 22 42229109 42303312 191 23 338969 0.56495 0.12821 1.9101e-10 0.56495
_SET15_ ENSG00000100300 22 43547520 43559248 30 4 338969 -0.28999 0.42634 1.9101e-10 -0.28999
_SET15_ ENSG00000101986 X 152990323 153010216 5 2 338499 0.17253 0.38102 1.9101e-10 0.17253
# _SET16_ VARIABLE = GOBP_TRIGLYCERIDE_RICH_LIPOPROTEIN_PARTICLE_CLEARANCE (set)
# _SET16_ NGENES = 5
# _SET16_ P-VALUE = 4.2543e-09
_SET16_ GENE CHR START STOP NSNPS NPARAM N ZSTAT P ZFITTED_BASE ZRESID_BASE
_SET16_ ENSG00000110245 11 116700422 116703788 16 4 338977 6.4588 4.296e-12 1.9101e-10 6.4588
_SET16_ ENSG00000166035 15 58702768 58861151 495 79 338977 7.0564 7.9936e-15 1.9101e-10 7.0564
_SET16_ ENSG00000130203 19 45409011 45412650 6 3 338977 7.5588 4.9959e-16 1.9101e-10 7.5588
_SET16_ ENSG00000130208 19 45417504 45422606 10 4 338977 4.5052 3.6468e-07 1.9101e-10 4.5052
_SET16_ ENSG00000234906 19 45449243 45452822 20 3 338977 3.0504 0.00021998 1.9101e-10 3.0504
# _SET17_ VARIABLE = GOBP_TRIGLYCERIDE_RICH_LIPOPROTEIN_PARTICLE_REMODELING (set)
# _SET17_ NGENES = 12
# _SET17_ P-VALUE = 6.4228e-16
_SET17_ GENE CHR START STOP NSNPS NPARAM N ZSTAT P ZFITTED_BASE ZRESID_BASE
_SET17_ ENSG00000158874 1 161192082 161193421 2 1 338977 0.26448 0.28048 1.9101e-10 0.26448
_SET17_ ENSG00000175445 8 19759228 19824769 289 16 338977 1.0865 0.056289 1.9101e-10 1.0865
_SET17_ ENSG00000110243 11 116660083 116663136 11 4 338977 7.3713 3.9414e-15 1.9101e-10 7.3713
_SET17_ ENSG00000110244 11 116691419 116694022 14 6 338977 6.3998 3.0177e-12 1.9101e-10 6.3998
_SET17_ ENSG00000110245 11 116700422 116703788 16 4 338977 6.4588 4.296e-12 1.9101e-10 6.4588
_SET17_ ENSG00000118137 11 116706467 116708666 9 3 338977 7.0109 9.7756e-14 1.9101e-10 7.0109
_SET17_ ENSG00000012504 12 100867486 100958191 159 14 338977 0.1962 0.25787 1.9101e-10 0.1962
_SET17_ ENSG00000166035 15 58702768 58861151 495 79 338977 7.0564 7.9936e-15 1.9101e-10 7.0564
_SET17_ ENSG00000087237 16 56995762 57017757 82 15 338977 6.9793 1.8152e-14 1.9101e-10 6.9793
_SET17_ ENSG00000213398 16 67973653 67978034 3 2 338977 1.5908 0.025939 1.9101e-10 1.5908
_SET17_ ENSG00000130203 19 45409011 45412650 6 3 338977 7.5588 4.9959e-16 1.9101e-10 7.5588
_SET17_ ENSG00000234906 19 45449243 45452822 20 3 338977 3.0504 0.00021998 1.9101e-10 3.0504
# _SET18_ VARIABLE = GOBP_URONIC_ACID_METABOLIC_PROCESS (set)
# _SET18_ NGENES = 23
# _SET18_ P-VALUE = 7.5789e-07
_SET18_ GENE CHR START STOP NSNPS NPARAM N ZSTAT P ZFITTED_BASE ZRESID_BASE
_SET18_ ENSG00000117448 1 46016215 46035721 47 7 338977 3.0585 0.00016089 1.9101e-10 3.0585
_SET18_ ENSG00000171132 2 45878484 46415129 1726 216 338977 0.69002 0.062923 1.9101e-10 0.69002
_SET18_ ENSG00000241635 2 234526291 234681956 499 37 338977 6.6715 9.8034e-14 1.9101e-10 6.6715
_SET18_ ENSG00000242515 2 234545100 234681951 453 33 338977 6.8279 3.2695e-14 1.9101e-10 6.8279
_SET18_ ENSG00000241119 2 234580499 234681946 372 25 338977 7.0963 4.9959e-15 1.9101e-10 7.0963
_SET18_ ENSG00000244122 2 234590584 234681945 319 22 338977 6.8606 3.6804e-14 1.9101e-10 6.8606
_SET18_ ENSG00000167165 2 234600253 234681946 273 20 338977 5.5148 5e-10 1.9101e-10 5.5148
_SET18_ ENSG00000244474 2 234627424 234681945 184 16 338977 6.5845 4.2377e-13 1.9101e-10 6.5845
_SET18_ ENSG00000242366 2 234668894 234681945 33 8 338977 6.9499 4.4076e-14 1.9101e-10 6.9499
_SET18_ ENSG00000093217 3 38388251 38462839 266 19 338977 -1.5145 0.82769 1.9101e-10 -1.5145
_SET18_ ENSG00000144827 3 111697857 111712210 68 8 338977 -1.8807 0.91751 1.9101e-10 -1.8807
_SET18_ ENSG00000196620 4 69512348 69536346 10 3 338976 2.5978 0.0011498 1.9101e-10 2.5978
_SET18_ ENSG00000109181 4 69681711 69696914 67 6 338976 2.3039 0.0036 1.9101e-10 2.3039
_SET18_ ENSG00000135220 4 69794181 69817509 72 4 338976 6.6437 1.1148e-12 1.9101e-10 6.6437
_SET18_ ENSG00000171234 4 69917081 69978705 376 12 338976 6.718 1.1857e-13 1.9101e-10 6.718
_SET18_ ENSG00000213759 4 70065669 70080449 60 10 338976 6.7092 3.6587e-13 1.9101e-10 6.7092
_SET18_ ENSG00000135226 4 70146217 70160768 4 2 338976 0.87369 0.13319 1.9101e-10 0.87369
_SET18_ ENSG00000156096 4 70345883 70391732 182 10 338976 1.1475 0.043573 1.9101e-10 1.1475
_SET18_ ENSG00000271271 4 70454135 70505360 243 19 338976 2.5176 0.00083453 1.9101e-10 2.5176
_SET18_ ENSG00000173610 4 70454135 70518965 284 21 338976 2.4006 0.0011899 1.9101e-10 2.4006
_SET18_ ENSG00000165475 13 20977806 21099996 368 46 338973 -1.2296 0.71593 1.9101e-10 -1.2296
_SET18_ ENSG00000140263 15 45315302 45369383 108 10 338977 1.4021 0.034501 1.9101e-10 1.4021
_SET18_ ENSG00000169738 17 79993012 79995608 14 1 338977 -0.16102 0.48005 1.9101e-10 -0.16102
# _SET19_ VARIABLE = GOCC_HIGH_DENSITY_LIPOPROTEIN_PARTICLE (set)
# _SET19_ NGENES = 27
# _SET19_ P-VALUE = 1.0144e-09
_SET19_ GENE CHR START STOP NSNPS NPARAM N ZSTAT P ZFITTED_BASE ZRESID_BASE
_SET19_ ENSG00000158874 1 161192082 161193421 2 1 338977 0.26448 0.28048 1.9101e-10 0.26448
_SET19_ ENSG00000084674 2 21224301 21266945 67 17 338977 3.5516 1.8952e-05 1.9101e-10 3.5516
_SET19_ ENSG00000115677 2 242166679 242256476 223 20 338977 -0.68547 0.52798 1.9101e-10 -0.68547
_SET19_ ENSG00000204444 6 31620193 31625987 13 4 338977 0.1162 0.30531 1.9101e-10 0.1162
_SET19_ ENSG00000146070 6 46671938 46703430 52 11 338977 -0.55714 0.50442 1.9101e-10 -0.55714
_SET19_ ENSG00000005421 7 94926988 95025673 193 29 338977 0.66867 0.099342 1.9101e-10 0.66867
_SET19_ ENSG00000120885 8 27454434 27472548 34 6 338977 -1.5092 0.83852 1.9101e-10 -1.5092
_SET19_ ENSG00000148965 11 18252896 18258440 14 4 338977 0.65135 0.13277 1.9101e-10 0.65135
_SET19_ ENSG00000134339 11 18260770 18270190 12 6 338977 0.44826 0.16624 1.9101e-10 0.44826
_SET19_ ENSG00000173432 11 18287721 18291524 15 5 338977 1.0994 0.054731 1.9101e-10 1.0994
_SET19_ ENSG00000110243 11 116660083 116663136 11 4 338977 7.3713 3.9414e-15 1.9101e-10 7.3713
_SET19_ ENSG00000110244 11 116691419 116694022 14 6 338977 6.3998 3.0177e-12 1.9101e-10 6.3998
_SET19_ ENSG00000110245 11 116700422 116703788 16 4 338977 6.4588 4.296e-12 1.9101e-10 6.4588
_SET19_ ENSG00000118137 11 116706467 116708666 9 3 338977 7.0109 9.7756e-14 1.9101e-10 7.0109
_SET19_ ENSG00000175336 12 56754353 56756607 2 1 338977 1.6117 0.032689 1.9101e-10 1.6117
_SET19_ ENSG00000166035 15 58702768 58861151 495 79 338977 7.0564 7.9936e-15 1.9101e-10 7.0564
_SET19_ ENSG00000087237 16 56995762 57017757 82 15 338977 6.9793 1.8152e-14 1.9101e-10 6.9793
_SET19_ ENSG00000213398 16 67973653 67978034 3 2 338977 1.5908 0.025939 1.9101e-10 1.5908
_SET19_ ENSG00000261701 16 72088522 72111145 54 10 338977 2.1834 0.0031805 1.9101e-10 2.1834
_SET19_ ENSG00000091583 17 64208151 64252643 185 20 338977 1.3938 0.023059 1.9101e-10 1.3938
_SET19_ ENSG00000130203 19 45409011 45412650 6 3 338977 7.5588 4.9959e-16 1.9101e-10 7.5588
_SET19_ ENSG00000130208 19 45417504 45422606 10 4 338977 4.5052 3.6468e-07 1.9101e-10 4.5052
_SET19_ ENSG00000267467 19 45445495 45452820 27 4 338977 3.3812 5.4983e-05 1.9101e-10 3.3812
_SET19_ ENSG00000234906 19 45449243 45452822 20 3 338977 3.0504 0.00021998 1.9101e-10 3.0504
_SET19_ ENSG00000100979 20 44527399 44540794 23 9 338977 -0.15038 0.35128 1.9101e-10 -0.15038
_SET19_ ENSG00000100342 22 36649056 36663576 56 7 338969 0.92783 0.079509 1.9101e-10 0.92783
_SET19_ ENSG00000184831 X 23851470 23926057 24 5 338499 0.14329 0.35118 1.9101e-10 0.14329
# _SET20_ VARIABLE = GOCC_PROTEIN_LIPID_COMPLEX (set)
# _SET20_ NGENES = 39
# _SET20_ P-VALUE = 7.6745e-09
_SET20_ GENE CHR START STOP NSNPS NPARAM N ZSTAT P ZFITTED_BASE ZRESID_BASE
_SET20_ ENSG00000158874 1 161192082 161193421 2 1 338977 0.26448 0.28048 1.9101e-10 0.26448
_SET20_ ENSG00000084674 2 21224301 21266945 67 17 338977 3.5516 1.8952e-05 1.9101e-10 3.5516
_SET20_ ENSG00000116005 2 70484518 70508323 51 4 338977 1.0973 0.071075 1.9101e-10 1.0973
_SET20_ ENSG00000155368 2 120124497 120130126 24 5 338977 1.8808 0.0093484 1.9101e-10 1.8808
_SET20_ ENSG00000136717 2 127805603 127864931 239 28 338977 0.75868 0.082802 1.9101e-10 0.75868
_SET20_ ENSG00000115677 2 242166679 242256476 223 20 338977 -0.68547 0.52798 1.9101e-10 -0.68547
_SET20_ ENSG00000204444 6 31620193 31625987 13 4 338977 0.1162 0.30531 1.9101e-10 0.1162
_SET20_ ENSG00000146070 6 46671938 46703430 52 11 338977 -0.55714 0.50442 1.9101e-10 -0.55714
_SET20_ ENSG00000034693 6 143771944 143811147 73 7 338977 -0.94322 0.67104 1.9101e-10 -0.94322
_SET20_ ENSG00000198670 6 160952515 161087407 238 18 338977 -1.1479 0.70872 1.9101e-10 -1.1479
_SET20_ ENSG00000005421 7 94926988 95025673 193 29 338977 0.66867 0.099342 1.9101e-10 0.66867
_SET20_ ENSG00000038945 8 15965387 16424999 1633 63 338977 1.3864 0.012229 1.9101e-10 1.3864
_SET20_ ENSG00000175445 8 19759228 19824769 289 16 338977 1.0865 0.056289 1.9101e-10 1.0865
_SET20_ ENSG00000120885 8 27454434 27472548 34 6 338977 -1.5092 0.83852 1.9101e-10 -1.5092
_SET20_ ENSG00000147852 9 2621834 2660053 113 18 338977 -0.9528 0.6424 1.9101e-10 -0.9528
_SET20_ ENSG00000148965 11 18252896 18258440 14 4 338977 0.65135 0.13277 1.9101e-10 0.65135
_SET20_ ENSG00000134339 11 18260770 18270190 12 6 338977 0.44826 0.16624 1.9101e-10 0.44826
_SET20_ ENSG00000173432 11 18287721 18291524 15 5 338977 1.0994 0.054731 1.9101e-10 1.0994
_SET20_ ENSG00000110243 11 116660083 116663136 11 4 338977 7.3713 3.9414e-15 1.9101e-10 7.3713
_SET20_ ENSG00000110244 11 116691419 116694022 14 6 338977 6.3998 3.0177e-12 1.9101e-10 6.3998
_SET20_ ENSG00000110245 11 116700422 116703788 16 4 338977 6.4588 4.296e-12 1.9101e-10 6.4588
_SET20_ ENSG00000118137 11 116706467 116708666 9 3 338977 7.0109 9.7756e-14 1.9101e-10 7.0109
_SET20_ ENSG00000175336 12 56754353 56756607 2 1 338977 1.6117 0.032689 1.9101e-10 1.6117
_SET20_ ENSG00000166035 15 58702768 58861151 495 79 338977 7.0564 7.9936e-15 1.9101e-10 7.0564
_SET20_ ENSG00000131871 15 101811022 101817705 11 4 338977 0.12697 0.29484 1.9101e-10 0.12697
_SET20_ ENSG00000184730 16 28505970 28510291 9 2 338977 0.59577 0.1515 1.9101e-10 0.59577
_SET20_ ENSG00000087237 16 56995762 57017757 82 15 338977 6.9793 1.8152e-14 1.9101e-10 6.9793
_SET20_ ENSG00000213398 16 67973653 67978034 3 2 338977 1.5908 0.025939 1.9101e-10 1.5908
_SET20_ ENSG00000261701 16 72088522 72111145 54 10 338977 2.1834 0.0031805 1.9101e-10 2.1834
_SET20_ ENSG00000091583 17 64208151 64252643 185 20 338977 1.3938 0.023059 1.9101e-10 1.3938
_SET20_ ENSG00000130164 19 11200038 11244492 177 22 338977 2.9653 0.00017199 1.9101e-10 2.9653
_SET20_ ENSG00000105699 19 35739233 35758867 63 11 338977 -0.56435 0.50529 1.9101e-10 -0.56435
_SET20_ ENSG00000130203 19 45409011 45412650 6 3 338977 7.5588 4.9959e-16 1.9101e-10 7.5588
_SET20_ ENSG00000130208 19 45417504 45422606 10 4 338977 4.5052 3.6468e-07 1.9101e-10 4.5052
_SET20_ ENSG00000267467 19 45445495 45452820 27 4 338977 3.3812 5.4983e-05 1.9101e-10 3.3812
_SET20_ ENSG00000234906 19 45449243 45452822 20 3 338977 3.0504 0.00021998 1.9101e-10 3.0504
_SET20_ ENSG00000100979 20 44527399 44540794 23 9 338977 -0.15038 0.35128 1.9101e-10 -0.15038
_SET20_ ENSG00000100342 22 36649056 36663576 56 7 338969 0.92783 0.079509 1.9101e-10 0.92783
_SET20_ ENSG00000184831 X 23851470 23926057 24 5 338499 0.14329 0.35118 1.9101e-10 0.14329
# _SET21_ VARIABLE = GOMF_PHOSPHATIDYLCHOLINE_STEROL_O_ACYLTRANSFERASE_ACTIVATOR_ACTIVITY (set)
# _SET21_ NGENES = 6
# _SET21_ P-VALUE = 2.1537e-07
_SET21_ GENE CHR START STOP NSNPS NPARAM N ZSTAT P ZFITTED_BASE ZRESID_BASE
_SET21_ ENSG00000158874 1 161192082 161193421 2 1 338977 0.26448 0.28048 1.9101e-10 0.26448
_SET21_ ENSG00000110243 11 116660083 116663136 11 4 338977 7.3713 3.9414e-15 1.9101e-10 7.3713
_SET21_ ENSG00000110244 11 116691419 116694022 14 6 338977 6.3998 3.0177e-12 1.9101e-10 6.3998
_SET21_ ENSG00000118137 11 116706467 116708666 9 3 338977 7.0109 9.7756e-14 1.9101e-10 7.0109
_SET21_ ENSG00000130203 19 45409011 45412650 6 3 338977 7.5588 4.9959e-16 1.9101e-10 7.5588
_SET21_ ENSG00000130208 19 45417504 45422606 10 4 338977 4.5052 3.6468e-07 1.9101e-10 4.5052
# _SET22_ VARIABLE = KEGG_ASCORBATE_AND_ALDARATE_METABOLISM (set)
# _SET22_ NGENES = 22
# _SET22_ P-VALUE = 3.7093e-07
_SET22_ GENE CHR START STOP NSNPS NPARAM N ZSTAT P ZFITTED_BASE ZRESID_BASE
_SET22_ ENSG00000143149 1 165631453 165668100 149 14 338977 -0.9935 0.65241 1.9101e-10 -0.9935
_SET22_ ENSG00000241635 2 234526291 234681956 499 37 338977 6.6715 9.8034e-14 1.9101e-10 6.6715
_SET22_ ENSG00000242515 2 234545100 234681951 453 33 338977 6.8279 3.2695e-14 1.9101e-10 6.8279
_SET22_ ENSG00000241119 2 234580499 234681946 372 25 338977 7.0963 4.9959e-15 1.9101e-10 7.0963
_SET22_ ENSG00000244122 2 234590584 234681945 319 22 338977 6.8606 3.6804e-14 1.9101e-10 6.8606
_SET22_ ENSG00000167165 2 234600253 234681946 273 20 338977 5.5148 5e-10 1.9101e-10 5.5148
_SET22_ ENSG00000244474 2 234627424 234681945 184 16 338977 6.5845 4.2377e-13 1.9101e-10 6.5845
_SET22_ ENSG00000242366 2 234668894 234681945 33 8 338977 6.9499 4.4076e-14 1.9101e-10 6.9499
_SET22_ ENSG00000109814 4 39500375 39529931 117 13 338976 1.508 0.02043 1.9101e-10 1.508
_SET22_ ENSG00000196620 4 69512348 69536346 10 3 338976 2.5978 0.0011498 1.9101e-10 2.5978
_SET22_ ENSG00000109181 4 69681711 69696914 67 6 338976 2.3039 0.0036 1.9101e-10 2.3039
_SET22_ ENSG00000135220 4 69794181 69817509 72 4 338976 6.6437 1.1148e-12 1.9101e-10 6.6437
_SET22_ ENSG00000171234 4 69917081 69978705 376 12 338976 6.718 1.1857e-13 1.9101e-10 6.718
_SET22_ ENSG00000213759 4 70065669 70080449 60 10 338976 6.7092 3.6587e-13 1.9101e-10 6.7092
_SET22_ ENSG00000135226 4 70146217 70160768 4 2 338976 0.87369 0.13319 1.9101e-10 0.87369
_SET22_ ENSG00000156096 4 70345883 70391732 182 10 338976 1.1475 0.043573 1.9101e-10 1.1475
_SET22_ ENSG00000173610 4 70454135 70518965 284 21 338976 2.4006 0.0011899 1.9101e-10 2.4006
_SET22_ ENSG00000164904 5 125877533 125931110 141 19 338977 -0.34889 0.41285 1.9101e-10 -0.34889
_SET22_ ENSG00000137124 9 38392661 38398658 19 8 338977 -0.065817 0.33374 1.9101e-10 -0.065817
_SET22_ ENSG00000111275 12 112204691 112247782 45 5 338977 -0.88025 0.68103 1.9101e-10 -0.88025
_SET22_ ENSG00000072210 17 19551449 19580911 54 7 338977 -0.87674 0.63815 1.9101e-10 -0.87674
_SET22_ ENSG00000100253 22 50925213 50929077 14 6 338969 1.4309 0.030002 1.9101e-10 1.4309
# _SET23_ VARIABLE = REACTOME_CHYLOMICRON_CLEARANCE (set)
# _SET23_ NGENES = 5
# _SET23_ P-VALUE = 5.3122e-14
_SET23_ GENE CHR START STOP NSNPS NPARAM N ZSTAT P ZFITTED_BASE ZRESID_BASE
_SET23_ ENSG00000157978 1 25870071 25895377 72 9 338977 -0.85725 0.63641 1.9101e-10 -0.85725
_SET23_ ENSG00000084674 2 21224301 21266945 67 17 338977 3.5516 1.8952e-05 1.9101e-10 3.5516
_SET23_ ENSG00000166035 15 58702768 58861151 495 79 338977 7.0564 7.9936e-15 1.9101e-10 7.0564
_SET23_ ENSG00000130164 19 11200038 11244492 177 22 338977 2.9653 0.00017199 1.9101e-10 2.9653
_SET23_ ENSG00000130203 19 45409011 45412650 6 3 338977 7.5588 4.9959e-16 1.9101e-10 7.5588
# _SET24_ VARIABLE = REACTOME_CHYLOMICRON_REMODELING (set)
# _SET24_ NGENES = 9
# _SET24_ P-VALUE = 8.8959e-11
_SET24_ GENE CHR START STOP NSNPS NPARAM N ZSTAT P ZFITTED_BASE ZRESID_BASE
_SET24_ ENSG00000158874 1 161192082 161193421 2 1 338977 0.26448 0.28048 1.9101e-10 0.26448
_SET24_ ENSG00000084674 2 21224301 21266945 67 17 338977 3.5516 1.8952e-05 1.9101e-10 3.5516
_SET24_ ENSG00000175445 8 19759228 19824769 289 16 338977 1.0865 0.056289 1.9101e-10 1.0865
_SET24_ ENSG00000110243 11 116660083 116663136 11 4 338977 7.3713 3.9414e-15 1.9101e-10 7.3713
_SET24_ ENSG00000110244 11 116691419 116694022 14 6 338977 6.3998 3.0177e-12 1.9101e-10 6.3998
_SET24_ ENSG00000110245 11 116700422 116703788 16 4 338977 6.4588 4.296e-12 1.9101e-10 6.4588
_SET24_ ENSG00000118137 11 116706467 116708666 9 3 338977 7.0109 9.7756e-14 1.9101e-10 7.0109
_SET24_ ENSG00000130203 19 45409011 45412650 6 3 338977 7.5588 4.9959e-16 1.9101e-10 7.5588
_SET24_ ENSG00000234906 19 45449243 45452822 20 3 338977 3.0504 0.00021998 1.9101e-10 3.0504
# _SET25_ VARIABLE = REACTOME_HDL_REMODELING (set)
# _SET25_ NGENES = 10
# _SET25_ P-VALUE = 1.8449e-10
_SET25_ GENE CHR START STOP NSNPS NPARAM N ZSTAT P ZFITTED_BASE ZRESID_BASE
_SET25_ ENSG00000163631 4 74262831 74287129 48 6 338976 1.9791 0.0065481 1.9101e-10 1.9791
_SET25_ ENSG00000110245 11 116700422 116703788 16 4 338977 6.4588 4.296e-12 1.9101e-10 6.4588
_SET25_ ENSG00000118137 11 116706467 116708666 9 3 338977 7.0109 9.7756e-14 1.9101e-10 7.0109
_SET25_ ENSG00000087237 16 56995762 57017757 82 15 338977 6.9793 1.8152e-14 1.9101e-10 6.9793
_SET25_ ENSG00000213398 16 67973653 67978034 3 2 338977 1.5908 0.025939 1.9101e-10 1.5908
_SET25_ ENSG00000101670 18 47087069 47119272 72 20 338977 3.5475 1.9258e-05 1.9101e-10 3.5475
_SET25_ ENSG00000130203 19 45409011 45412650 6 3 338977 7.5588 4.9959e-16 1.9101e-10 7.5588
_SET25_ ENSG00000234906 19 45449243 45452822 20 3 338977 3.0504 0.00021998 1.9101e-10 3.0504
_SET25_ ENSG00000100979 20 44527399 44540794 23 9 338977 -0.15038 0.35128 1.9101e-10 -0.15038
_SET25_ ENSG00000160179 21 43619799 43717354 308 53 338974 -0.14136 0.31507 1.9101e-10 -0.14136
# _SET26_ VARIABLE = REACTOME_PLASMA_LIPOPROTEIN_ASSEMBLY_REMODELING_AND_CLEARANCE (set)
# _SET26_ NGENES = 74
# _SET26_ P-VALUE = 1.759e-06
_SET26_ GENE CHR START STOP NSNPS NPARAM N ZSTAT P ZFITTED_BASE ZRESID_BASE
_SET26_ ENSG00000157978 1 25870071 25895377 72 9 338977 -0.85725 0.63641 1.9101e-10 -0.85725
_SET26_ ENSG00000169174 1 55505221 55530525 92 18 338977 0.42831 0.15983 1.9101e-10 0.42831
_SET26_ ENSG00000132855 1 63063158 63071830 4 2 338977 5.3945 3.8147e-09 1.9101e-10 5.3945
_SET26_ ENSG00000142875 1 84543745 84704181 251 20 338977 -0.60991 0.49704 1.9101e-10 -0.60991
_SET26_ ENSG00000158874 1 161192082 161193421 2 1 338977 0.26448 0.28048 1.9101e-10 0.26448
_SET26_ ENSG00000057252 1 179262925 179327815 290 21 338977 1.0189 0.048635 1.9101e-10 1.0189
_SET26_ ENSG00000084674 2 21224301 21266945 67 17 338977 3.5516 1.8952e-05 1.9101e-10 3.5516
_SET26_ ENSG00000143947 2 55459039 55462989 14 6 338977 0.67268 0.12419 1.9101e-10 0.67268
_SET26_ ENSG00000115677 2 242166679 242256476 223 20 338977 -0.68547 0.52798 1.9101e-10 -0.68547
_SET26_ ENSG00000187288 3 9908398 9921938 29 5 338977 -1.9405 0.93408 1.9101e-10 -1.9405
_SET26_ ENSG00000144959 3 172348039 172429008 206 33 338977 -2.1249 0.92874 1.9101e-10 -2.1249
_SET26_ ENSG00000161203 3 183892477 183901879 22 8 338977 0.96733 0.064032 1.9101e-10 0.96733
_SET26_ ENSG00000163631 4 74262831 74287129 48 6 338976 1.9791 0.0065481 1.9101e-10 1.9791
_SET26_ ENSG00000138823 4 100484918 100545156 285 27 338976 2.1253 0.0033665 1.9101e-10 2.1253
_SET26_ ENSG00000152700 5 133936834 133984961 42 12 338977 1.4105 0.028584 1.9101e-10 1.4105
_SET26_ ENSG00000007944 6 16129356 16148479 35 8 338977 -0.88564 0.64518 1.9101e-10 -0.88564
_SET26_ ENSG00000198670 6 160952515 161087407 238 18 338977 -1.1479 0.70872 1.9101e-10 -1.1479
_SET26_ ENSG00000175445 8 19759228 19824769 289 16 338977 1.0865 0.056289 1.9101e-10 1.0865
_SET26_ ENSG00000168487 8 22022249 22069839 113 15 338977 0.57267 0.13934 1.9101e-10 0.57267
_SET26_ ENSG00000147852 9 2621834 2660053 113 18 338977 -0.9528 0.6424 1.9101e-10 -0.9528
_SET26_ ENSG00000122705 9 36190853 36304778 339 31 338977 -0.60787 0.4939 1.9101e-10 -0.60787
_SET26_ ENSG00000165059 9 71627469 71629039 2 1 338977 1.3634 0.045503 1.9101e-10 1.3634
_SET26_ ENSG00000099139 9 78505560 78977255 1657 215 338977 -0.94551 0.54703 1.9101e-10 -0.94551
_SET26_ ENSG00000165029 9 107543283 107690518 567 77 338977 4.6565 6.4195e-08 1.9101e-10 4.6565
_SET26_ ENSG00000107611 10 16865963 17171830 1204 96 338977 -1.7018 0.8228 1.9101e-10 -1.7018
_SET26_ ENSG00000107798 10 90973326 91174314 557 53 338977 -0.37926 0.38509 1.9101e-10 -0.37926
_SET26_ ENSG00000183020 11 924894 1012239 293 11 338977 -0.69686 0.54222 1.9101e-10 -0.69686
_SET26_ ENSG00000025434 11 47269851 47290396 50 7 338977 -0.95722 0.68253 1.9101e-10 -0.95722
_SET26_ ENSG00000110243 11 116660083 116663136 11 4 338977 7.3713 3.9414e-15 1.9101e-10 7.3713
_SET26_ ENSG00000110244 11 116691419 116694022 14 6 338977 6.3998 3.0177e-12 1.9101e-10 6.3998
_SET26_ ENSG00000110245 11 116700422 116703788 16 4 338977 6.4588 4.296e-12 1.9101e-10 6.4588
_SET26_ ENSG00000118137 11 116706467 116708666 9 3 338977 7.0109 9.7756e-14 1.9101e-10 7.0109
_SET26_ ENSG00000175899 12 9220260 9268825 129 7 338977 -0.84395 0.62617 1.9101e-10 -0.84395
_SET26_ ENSG00000167780 12 53497302 53518322 107 8 338977 -0.00015387 0.33543 1.9101e-10 -0.00015387
_SET26_ ENSG00000175336 12 56754353 56756607 2 1 338977 1.6117 0.032689 1.9101e-10 1.6117
_SET26_ ENSG00000073060 12 125261402 125367214 246 48 338977 1.9193 0.0053196 1.9101e-10 1.9193
_SET26_ ENSG00000150991 12 125396150 125401914 8 3 338977 1.7144 0.016731 1.9101e-10 1.7144
_SET26_ ENSG00000119655 14 74942895 74960880 52 5 338976 1.9204 0.0091094 1.9101e-10 1.9204
_SET26_ ENSG00000166126 14 103388993 103399933 11 5 338976 -0.80577 0.6241 1.9101e-10 -0.80577
_SET26_ ENSG00000166035 15 58702768 58861151 495 79 338977 7.0564 7.9936e-15 1.9101e-10 7.0564
_SET26_ ENSG00000140564 15 91411822 91426688 23 4 338977 0.78867 0.10802 1.9101e-10 0.78867
_SET26_ ENSG00000140479 15 101840818 102065405 863 125 338977 -1.8678 0.89226 1.9101e-10 -1.8678
_SET26_ ENSG00000103227 16 903634 1031318 674 36 338977 -0.35539 0.36648 1.9101e-10 -0.35539
_SET26_ ENSG00000184730 16 28505970 28510291 9 2 338977 0.59577 0.1515 1.9101e-10 0.59577
_SET26_ ENSG00000087237 16 56995762 57017757 82 15 338977 6.9793 1.8152e-14 1.9101e-10 6.9793
_SET26_ ENSG00000172828 16 66995140 67009051 19 5 338977 0.80726 0.115 1.9101e-10 0.80726
_SET26_ ENSG00000213398 16 67973653 67978034 3 2 338977 1.5908 0.025939 1.9101e-10 1.5908
_SET26_ ENSG00000140943 16 84087368 84150511 286 32 338977 -1.2257 0.72414 1.9101e-10 -1.2257
_SET26_ ENSG00000170315 17 16284112 16286059 2 1 338977 -1.2681 0.87697 1.9101e-10 -1.2681
_SET26_ ENSG00000006125 17 33905065 34053436 489 33 338977 -0.67619 0.50907 1.9101e-10 -0.67619
_SET26_ ENSG00000141367 17 57697219 57773671 140 8 338977 1.4094 0.031347 1.9101e-10 1.4094
_SET26_ ENSG00000185624 17 79801035 79818570 33 2 338977 -2.1838 0.96885 1.9101e-10 -2.1838
_SET26_ ENSG00000141458 18 21086148 21166862 123 9 338977 2.2024 0.0029132 1.9101e-10 2.2024
_SET26_ ENSG00000101670 18 47087069 47119272 72 20 338977 3.5475 1.9258e-05 1.9101e-10 3.5475
_SET26_ ENSG00000060566 19 4153598 4173051 30 5 338977 1.4721 0.028801 1.9101e-10 1.4721
_SET26_ ENSG00000167772 19 8428173 8439257 18 6 338977 0.51296 0.15162 1.9101e-10 0.51296
_SET26_ ENSG00000130164 19 11200038 11244492 177 22 338977 2.9653 0.00017199 1.9101e-10 2.9653
_SET26_ ENSG00000130173 19 11348178 11352619 6 2 338977 1.434 0.035306 1.9101e-10 1.434
_SET26_ ENSG00000072062 19 14202500 14228896 23 4 338977 -2.0053 0.94862 1.9101e-10 -2.0053
_SET26_ ENSG00000221983 19 18682540 18688360 16 4 338977 -1.2619 0.77974 1.9101e-10 -1.2619
_SET26_ ENSG00000105699 19 35739233 35758867 63 11 338977 -0.56435 0.50529 1.9101e-10 -0.56435
_SET26_ ENSG00000130203 19 45409011 45412650 6 3 338977 7.5588 4.9959e-16 1.9101e-10 7.5588
_SET26_ ENSG00000130208 19 45417504 45422606 10 4 338977 4.5052 3.6468e-07 1.9101e-10 4.5052
_SET26_ ENSG00000267467 19 45445495 45452820 27 4 338977 3.3812 5.4983e-05 1.9101e-10 3.3812
_SET26_ ENSG00000234906 19 45449243 45452822 20 3 338977 3.0504 0.00021998 1.9101e-10 3.0504
_SET26_ ENSG00000042753 19 47341393 47354249 9 5 338977 1.3609 0.033171 1.9101e-10 1.3609
_SET26_ ENSG00000105550 19 49258816 49261587 5 3 338977 1.4004 0.039814 1.9101e-10 1.4004
_SET26_ ENSG00000196961 19 50270225 50310370 107 16 338977 -2.2578 0.95661 1.9101e-10 -2.2578
_SET26_ ENSG00000131408 19 50832910 50886239 92 9 338977 -2.4118 0.96884 1.9101e-10 -2.4118
_SET26_ ENSG00000100979 20 44527399 44540794 23 9 338977 -0.15038 0.35128 1.9101e-10 -0.15038
_SET26_ ENSG00000160179 21 43619799 43717354 308 53 338974 -0.14136 0.31507 1.9101e-10 -0.14136
_SET26_ ENSG00000099904 22 20116979 20135530 62 8 338969 -0.23547 0.41422 1.9101e-10 -0.23547
_SET26_ ENSG00000100258 22 50941376 50946135 17 4 338969 0.75734 0.11877 1.9101e-10 0.75734
_SET26_ ENSG00000012174 X 21857754 21903542 50 7 338499 -1.6471 0.91052 1.9101e-10 -1.6471
# _SET27_ VARIABLE = REACTOME_PLASMA_LIPOPROTEIN_REMODELING (set)
# _SET27_ NGENES = 33
# _SET27_ P-VALUE = 1.6935e-10
_SET27_ GENE CHR START STOP NSNPS NPARAM N ZSTAT P ZFITTED_BASE ZRESID_BASE
_SET27_ ENSG00000132855 1 63063158 63071830 4 2 338977 5.3945 3.8147e-09 1.9101e-10 5.3945
_SET27_ ENSG00000158874 1 161192082 161193421 2 1 338977 0.26448 0.28048 1.9101e-10 0.26448
_SET27_ ENSG00000084674 2 21224301 21266945 67 17 338977 3.5516 1.8952e-05 1.9101e-10 3.5516
_SET27_ ENSG00000187288 3 9908398 9921938 29 5 338977 -1.9405 0.93408 1.9101e-10 -1.9405
_SET27_ ENSG00000163631 4 74262831 74287129 48 6 338976 1.9791 0.0065481 1.9101e-10 1.9791
_SET27_ ENSG00000138823 4 100484918 100545156 285 27 338976 2.1253 0.0033665 1.9101e-10 2.1253
_SET27_ ENSG00000198670 6 160952515 161087407 238 18 338977 -1.1479 0.70872 1.9101e-10 -1.1479
_SET27_ ENSG00000175445 8 19759228 19824769 289 16 338977 1.0865 0.056289 1.9101e-10 1.0865
_SET27_ ENSG00000099139 9 78505560 78977255 1657 215 338977 -0.94551 0.54703 1.9101e-10 -0.94551
_SET27_ ENSG00000110243 11 116660083 116663136 11 4 338977 7.3713 3.9414e-15 1.9101e-10 7.3713
_SET27_ ENSG00000110244 11 116691419 116694022 14 6 338977 6.3998 3.0177e-12 1.9101e-10 6.3998
_SET27_ ENSG00000110245 11 116700422 116703788 16 4 338977 6.4588 4.296e-12 1.9101e-10 6.4588
_SET27_ ENSG00000118137 11 116706467 116708666 9 3 338977 7.0109 9.7756e-14 1.9101e-10 7.0109
_SET27_ ENSG00000175336 12 56754353 56756607 2 1 338977 1.6117 0.032689 1.9101e-10 1.6117
_SET27_ ENSG00000166035 15 58702768 58861151 495 79 338977 7.0564 7.9936e-15 1.9101e-10 7.0564
_SET27_ ENSG00000140564 15 91411822 91426688 23 4 338977 0.78867 0.10802 1.9101e-10 0.78867
_SET27_ ENSG00000140479 15 101840818 102065405 863 125 338977 -1.8678 0.89226 1.9101e-10 -1.8678
_SET27_ ENSG00000103227 16 903634 1031318 674 36 338977 -0.35539 0.36648 1.9101e-10 -0.35539
_SET27_ ENSG00000087237 16 56995762 57017757 82 15 338977 6.9793 1.8152e-14 1.9101e-10 6.9793
_SET27_ ENSG00000213398 16 67973653 67978034 3 2 338977 1.5908 0.025939 1.9101e-10 1.5908
_SET27_ ENSG00000140943 16 84087368 84150511 286 32 338977 -1.2257 0.72414 1.9101e-10 -1.2257
_SET27_ ENSG00000185624 17 79801035 79818570 33 2 338977 -2.1838 0.96885 1.9101e-10 -2.1838
_SET27_ ENSG00000101670 18 47087069 47119272 72 20 338977 3.5475 1.9258e-05 1.9101e-10 3.5475
_SET27_ ENSG00000060566 19 4153598 4173051 30 5 338977 1.4721 0.028801 1.9101e-10 1.4721
_SET27_ ENSG00000167772 19 8428173 8439257 18 6 338977 0.51296 0.15162 1.9101e-10 0.51296
_SET27_ ENSG00000130173 19 11348178 11352619 6 2 338977 1.434 0.035306 1.9101e-10 1.434
_SET27_ ENSG00000130203 19 45409011 45412650 6 3 338977 7.5588 4.9959e-16 1.9101e-10 7.5588
_SET27_ ENSG00000234906 19 45449243 45452822 20 3 338977 3.0504 0.00021998 1.9101e-10 3.0504
_SET27_ ENSG00000105550 19 49258816 49261587 5 3 338977 1.4004 0.039814 1.9101e-10 1.4004
_SET27_ ENSG00000100979 20 44527399 44540794 23 9 338977 -0.15038 0.35128 1.9101e-10 -0.15038
_SET27_ ENSG00000160179 21 43619799 43717354 308 53 338974 -0.14136 0.31507 1.9101e-10 -0.14136
_SET27_ ENSG00000100258 22 50941376 50946135 17 4 338969 0.75734 0.11877 1.9101e-10 0.75734
_SET27_ ENSG00000012174 X 21857754 21903542 50 7 338499 -1.6471 0.91052 1.9101e-10 -1.6471
# _SET28_ VARIABLE = REACTOME_VITAMINS (set)
# _SET28_ NGENES = 6
# _SET28_ P-VALUE = 9.475e-07
_SET28_ GENE CHR START STOP NSNPS NPARAM N ZSTAT P ZFITTED_BASE ZRESID_BASE
_SET28_ ENSG00000003137 2 72356367 72375167 29 6 338977 -0.39804 0.49842 1.9101e-10 -0.39804
_SET28_ ENSG00000187553 10 94821021 94828454 21 5 338977 0.81314 0.10672 1.9101e-10 0.81314
_SET28_ ENSG00000095596 10 94833232 94837647 7 2 338977 1.4396 0.05169 1.9101e-10 1.4396
_SET28_ ENSG00000186104 11 14899553 14913798 8 4 338977 5.6968 5e-10 1.9101e-10 5.6968
_SET28_ ENSG00000111012 12 58156117 58162769 6 2 338977 2.9446 0.00037984 1.9101e-10 2.9446
_SET28_ ENSG00000019186 20 52769988 52790512 69 13 338977 6.7697 1.5316e-13 1.9101e-10 6.7697
# _SET29_ VARIABLE = WP_CHOLESTEROL_METABOLISM (set)
# _SET29_ NGENES = 72
# _SET29_ P-VALUE = 6.7629e-09
_SET29_ GENE CHR START STOP NSNPS NPARAM N ZSTAT P ZFITTED_BASE ZRESID_BASE
_SET29_ ENSG00000157978 1 25870071 25895377 72 9 338977 -0.85725 0.63641 1.9101e-10 -0.85725
_SET29_ ENSG00000116133 1 55315306 55352891 148 15 338977 -1.1155 0.70907 1.9101e-10 -1.1155
_SET29_ ENSG00000169174 1 55505221 55530525 92 18 338977 0.42831 0.15983 1.9101e-10 0.42831
_SET29_ ENSG00000132855 1 63063158 63071830 4 2 338977 5.3945 3.8147e-09 1.9101e-10 5.3945
_SET29_ ENSG00000134243 1 109852192 109940573 140 11 338977 1.65 0.014737 1.9101e-10 1.65
_SET29_ ENSG00000163344 1 154897210 154909467 24 4 338977 0.52556 0.18867 1.9101e-10 0.52556
_SET29_ ENSG00000160752 1 155278539 155290457 12 2 338977 5.1442 1.8062e-08 1.9101e-10 5.1442
_SET29_ ENSG00000158874 1 161192082 161193421 2 1 338977 0.26448 0.28048 1.9101e-10 0.26448
_SET29_ ENSG00000132196 1 162760492 162782607 32 11 338977 0.75732 0.10838 1.9101e-10 0.75732
_SET29_ ENSG00000057252 1 179262925 179327815 290 21 338977 1.0189 0.048635 1.9101e-10 1.0189
_SET29_ ENSG00000143815 1 225589204 225616627 67 11 338977 0.080973 0.28151 1.9101e-10 0.080973
_SET29_ ENSG00000084674 2 21224301 21266945 67 17 338977 3.5516 1.8952e-05 1.9101e-10 3.5516
_SET29_ ENSG00000138075 2 44039611 44066004 90 13 338977 0.42317 0.16039 1.9101e-10 0.42317
_SET29_ ENSG00000143921 2 44066103 44105605 278 13 338977 -0.050941 0.31528 1.9101e-10 -0.050941
_SET29_ ENSG00000073734 2 169779448 169887832 336 31 338977 -0.10504 0.29537 1.9101e-10 -0.10504
_SET29_ ENSG00000135929 2 219646472 219680016 68 4 338977 1.5546 0.020952 1.9101e-10 1.5546
_SET29_ ENSG00000163956 4 3508103 3534286 165 21 338976 2.5237 0.00091618 1.9101e-10 2.5237
_SET29_ ENSG00000138823 4 100484918 100545156 285 27 338976 2.1253 0.0033665 1.9101e-10 2.1253
_SET29_ ENSG00000145384 4 120238405 120243545 45 4 338976 0.20778 0.24985 1.9101e-10 0.20778
_SET29_ ENSG00000052802 4 166248775 166264312 62 12 338976 1.1455 0.043458 1.9101e-10 1.1455
_SET29_ ENSG00000112972 5 43289497 43313614 53 4 338977 -0.88071 0.65723 1.9101e-10 -0.88071
_SET29_ ENSG00000113161 5 74632154 74657929 54 9 338977 0.64937 0.12073 1.9101e-10 0.64937
_SET29_ ENSG00000213585 5 133307606 133340824 90 13 338977 -0.96801 0.66443 1.9101e-10 -0.96801
_SET29_ ENSG00000152700 5 133936834 133984961 42 12 338977 1.4105 0.028584 1.9101e-10 1.4105
_SET29_ ENSG00000131446 5 180217541 180242652 146 6 338977 0.17105 0.29224 1.9101e-10 0.17105
_SET29_ ENSG00000007944 6 16129356 16148479 35 8 338977 -0.88564 0.64518 1.9101e-10 -0.88564
_SET29_ ENSG00000120437 6 160181360 160200144 81 11 338977 1.7472 0.011088 1.9101e-10 1.7472
_SET29_ ENSG00000198670 6 160952515 161087407 238 18 338977 -1.1479 0.70872 1.9101e-10 -1.1479
_SET29_ ENSG00000015520 7 44552134 44580914 47 7 338977 1.1748 0.049501 1.9101e-10 1.1748
_SET29_ ENSG00000135218 7 79998891 80308593 797 65 338977 -0.98917 0.60418 1.9101e-10 -0.98917
_SET29_ ENSG00000001630 7 91741465 91772266 57 3 338977 -1.0752 0.74254 1.9101e-10 -1.0752
_SET29_ ENSG00000079459 8 11653082 11696818 247 25 338977 1.1884 0.035933 1.9101e-10 1.1884
_SET29_ ENSG00000175445 8 19759228 19824769 289 16 338977 1.0865 0.056289 1.9101e-10 1.0865
_SET29_ ENSG00000147465 8 38001167 38008783 4 2 338977 -1.3096 0.86079 1.9101e-10 -1.3096
_SET29_ ENSG00000167910 8 59402737 59412795 28 6 338977 3.691 1.4578e-05 1.9101e-10 3.691
_SET29_ ENSG00000104549 8 126010739 126034525 98 9 338977 2.2287 0.0032455 1.9101e-10 2.2287
_SET29_ ENSG00000185000 8 145539954 145550573 10 2 338977 0.50763 0.17985 1.9101e-10 0.50763
_SET29_ ENSG00000165029 9 107543283 107690518 567 77 338977 4.6565 6.4195e-08 1.9101e-10 4.6565
_SET29_ ENSG00000167114 9 131102925 131123749 35 6 338977 -1.0652 0.74585 1.9101e-10 -1.0652
_SET29_ ENSG00000067064 10 1085848 1095110 22 6 338977 0.79801 0.098746 1.9101e-10 0.79801
_SET29_ ENSG00000107798 10 90973326 91174314 557 53 338977 -0.37926 0.38509 1.9101e-10 -0.37926
_SET29_ ENSG00000021762 11 3108346 3187969 343 50 338977 -2.2126 0.94253 1.9101e-10 -2.2126
_SET29_ ENSG00000149809 11 64879317 64883856 9 2 338977 -1.3848 0.849 1.9101e-10 -1.3848
_SET29_ ENSG00000172893 11 71139239 71163914 47 6 338977 5.7264 5e-10 1.9101e-10 5.7264
_SET29_ ENSG00000110244 11 116691419 116694022 14 6 338977 6.3998 3.0177e-12 1.9101e-10 6.3998
_SET29_ ENSG00000110245 11 116700422 116703788 16 4 338977 6.4588 4.296e-12 1.9101e-10 6.4588
_SET29_ ENSG00000118137 11 116706467 116708666 9 3 338977 7.0109 9.7756e-14 1.9101e-10 7.0109
_SET29_ ENSG00000109929 11 121163162 121179403 22 6 338977 0.77492 0.10766 1.9101e-10 0.77492
_SET29_ ENSG00000123384 12 57522276 57607134 106 15 338977 1.2201 0.036365 1.9101e-10 1.2201
_SET29_ ENSG00000110921 12 110011060 110035067 74 12 338977 1.2089 0.039665 1.9101e-10 1.2089
_SET29_ ENSG00000073060 12 125261402 125367214 246 48 338977 1.9193 0.0053196 1.9101e-10 1.9193
_SET29_ ENSG00000136305 14 24774302 24780636 14 4 338976 -0.15109 0.39494 1.9101e-10 -0.15109
_SET29_ ENSG00000119655 14 74942895 74960880 52 5 338976 1.9204 0.0091094 1.9101e-10 1.9204
_SET29_ ENSG00000166035 15 58702768 58861151 495 79 338977 7.0564 7.9936e-15 1.9101e-10 7.0564
_SET29_ ENSG00000087237 16 56995762 57017757 82 15 338977 6.9793 1.8152e-14 1.9101e-10 6.9793
_SET29_ ENSG00000213398 16 67973653 67978034 3 2 338977 1.5908 0.025939 1.9101e-10 1.5908
_SET29_ ENSG00000167508 16 88718343 88729569 36 9 338977 -0.67179 0.55535 1.9101e-10 -0.67179
_SET29_ ENSG00000131748 17 37793318 37819737 71 8 338977 -1.3675 0.83035 1.9101e-10 -1.3675
_SET29_ ENSG00000091583 17 64208151 64252643 185 20 338977 1.3938 0.023059 1.9101e-10 1.3938
_SET29_ ENSG00000101558 18 9913999 9960018 148 20 338977 -0.50556 0.47942 1.9101e-10 -0.50556
_SET29_ ENSG00000141458 18 21086148 21166862 123 9 338977 2.2024 0.0029132 1.9101e-10 2.2024
_SET29_ ENSG00000101670 18 47087069 47119272 72 20 338977 3.5475 1.9258e-05 1.9101e-10 3.5475
_SET29_ ENSG00000130164 19 11200038 11244492 177 22 338977 2.9653 0.00017199 1.9101e-10 2.9653
_SET29_ ENSG00000130173 19 11348178 11352619 6 2 338977 1.434 0.035306 1.9101e-10 1.434
_SET29_ ENSG00000130203 19 45409011 45412650 6 3 338977 7.5588 4.9959e-16 1.9101e-10 7.5588
_SET29_ ENSG00000130208 19 45417504 45422606 10 4 338977 4.5052 3.6468e-07 1.9101e-10 4.5052
_SET29_ ENSG00000234906 19 45449243 45452822 20 3 338977 3.0504 0.00021998 1.9101e-10 3.0504
_SET29_ ENSG00000100979 20 44527399 44540794 23 9 338977 -0.15038 0.35128 1.9101e-10 -0.15038
_SET29_ ENSG00000160285 21 47608055 47648738 140 16 338974 1.3517 0.026187 1.9101e-10 1.3517
_SET29_ ENSG00000100300 22 43547520 43559248 30 4 338969 -0.28999 0.42634 1.9101e-10 -0.28999
_SET29_ ENSG00000147155 X 48379546 48387104 7 2 338499 1.0994 0.12247 1.9101e-10 1.0994
_SET29_ ENSG00000147383 X 151999511 152038273 48 7 338499 -0.2544 0.48552 1.9101e-10 -0.2544
# _SET30_ VARIABLE = WP_FAMILIAL_HYPERLIPIDEMIA_TYPE_1 (set)
# _SET30_ NGENES = 17
# _SET30_ P-VALUE = 1.0713e-11
_SET30_ GENE CHR START STOP NSNPS NPARAM N ZSTAT P ZFITTED_BASE ZRESID_BASE
_SET30_ ENSG00000132855 1 63063158 63071830 4 2 338977 5.3945 3.8147e-09 1.9101e-10 5.3945
_SET30_ ENSG00000158874 1 161192082 161193421 2 1 338977 0.26448 0.28048 1.9101e-10 0.26448
_SET30_ ENSG00000175445 8 19759228 19824769 289 16 338977 1.0865 0.056289 1.9101e-10 1.0865
_SET30_ ENSG00000110243 11 116660083 116663136 11 4 338977 7.3713 3.9414e-15 1.9101e-10 7.3713
_SET30_ ENSG00000110244 11 116691419 116694022 14 6 338977 6.3998 3.0177e-12 1.9101e-10 6.3998
_SET30_ ENSG00000118137 11 116706467 116708666 9 3 338977 7.0109 9.7756e-14 1.9101e-10 7.0109
_SET30_ ENSG00000123384 12 57522276 57607134 106 15 338977 1.2201 0.036365 1.9101e-10 1.2201
_SET30_ ENSG00000071537 14 81937893 82000205 70 16 338976 -0.77114 0.58497 1.9101e-10 -0.77114
_SET30_ ENSG00000166035 15 58702768 58861151 495 79 338977 7.0564 7.9936e-15 1.9101e-10 7.0564
_SET30_ ENSG00000103227 16 903634 1031318 674 36 338977 -0.35539 0.36648 1.9101e-10 -0.35539
_SET30_ ENSG00000087237 16 56995762 57017757 82 15 338977 6.9793 1.8152e-14 1.9101e-10 6.9793
_SET30_ ENSG00000213398 16 67973653 67978034 3 2 338977 1.5908 0.025939 1.9101e-10 1.5908
_SET30_ ENSG00000167772 19 8428173 8439257 18 6 338977 0.51296 0.15162 1.9101e-10 0.51296
_SET30_ ENSG00000130164 19 11200038 11244492 177 22 338977 2.9653 0.00017199 1.9101e-10 2.9653
_SET30_ ENSG00000130173 19 11348178 11352619 6 2 338977 1.434 0.035306 1.9101e-10 1.434
_SET30_ ENSG00000234906 19 45449243 45452822 20 3 338977 3.0504 0.00021998 1.9101e-10 3.0504
_SET30_ ENSG00000100979 20 44527399 44540794 23 9 338977 -0.15038 0.35128 1.9101e-10 -0.15038
# _SET31_ VARIABLE = WP_FAMILIAL_HYPERLIPIDEMIA_TYPE_3 (set)
# _SET31_ NGENES = 13
# _SET31_ P-VALUE = 4.9597e-13
_SET31_ GENE CHR START STOP NSNPS NPARAM N ZSTAT P ZFITTED_BASE ZRESID_BASE
_SET31_ ENSG00000158874 1 161192082 161193421 2 1 338977 0.26448 0.28048 1.9101e-10 0.26448
_SET31_ ENSG00000175445 8 19759228 19824769 289 16 338977 1.0865 0.056289 1.9101e-10 1.0865
_SET31_ ENSG00000147852 9 2621834 2660053 113 18 338977 -0.9528 0.6424 1.9101e-10 -0.9528
_SET31_ ENSG00000110244 11 116691419 116694022 14 6 338977 6.3998 3.0177e-12 1.9101e-10 6.3998
_SET31_ ENSG00000118137 11 116706467 116708666 9 3 338977 7.0109 9.7756e-14 1.9101e-10 7.0109
_SET31_ ENSG00000123384 12 57522276 57607134 106 15 338977 1.2201 0.036365 1.9101e-10 1.2201
_SET31_ ENSG00000073060 12 125261402 125367214 246 48 338977 1.9193 0.0053196 1.9101e-10 1.9193
_SET31_ ENSG00000166035 15 58702768 58861151 495 79 338977 7.0564 7.9936e-15 1.9101e-10 7.0564
_SET31_ ENSG00000087237 16 56995762 57017757 82 15 338977 6.9793 1.8152e-14 1.9101e-10 6.9793
_SET31_ ENSG00000213398 16 67973653 67978034 3 2 338977 1.5908 0.025939 1.9101e-10 1.5908
_SET31_ ENSG00000130164 19 11200038 11244492 177 22 338977 2.9653 0.00017199 1.9101e-10 2.9653
_SET31_ ENSG00000130203 19 45409011 45412650 6 3 338977 7.5588 4.9959e-16 1.9101e-10 7.5588
_SET31_ ENSG00000100979 20 44527399 44540794 23 9 338977 -0.15038 0.35128 1.9101e-10 -0.15038
# _SET32_ VARIABLE = WP_FAMILIAL_HYPERLIPIDEMIA_TYPE_4 (set)
# _SET32_ NGENES = 21
# _SET32_ P-VALUE = 9.5423e-13
_SET32_ GENE CHR START STOP NSNPS NPARAM N ZSTAT P ZFITTED_BASE ZRESID_BASE
_SET32_ ENSG00000158874 1 161192082 161193421 2 1 338977 0.26448 0.28048 1.9101e-10 0.26448
_SET32_ ENSG00000084734 2 27719709 27746554 43 7 338977 5.9744 4.0259e-11 1.9101e-10 5.9744
_SET32_ ENSG00000138823 4 100484918 100545156 285 27 338976 2.1253 0.0033665 1.9101e-10 2.1253
_SET32_ ENSG00000106633 7 44183872 44237769 162 28 338977 0.92319 0.064321 1.9101e-10 0.92319
_SET32_ ENSG00000175445 8 19759228 19824769 289 16 338977 1.0865 0.056289 1.9101e-10 1.0865
_SET32_ ENSG00000026103 10 90750414 90775542 107 12 338977 -0.7641 0.57162 1.9101e-10 -0.7641
_SET32_ ENSG00000062282 11 75470557 75512579 48 5 338977 5.5458 1.9314e-09 1.9101e-10 5.5458
_SET32_ ENSG00000110243 11 116660083 116663136 11 4 338977 7.3713 3.9414e-15 1.9101e-10 7.3713
_SET32_ ENSG00000110244 11 116691419 116694022 14 6 338977 6.3998 3.0177e-12 1.9101e-10 6.3998
_SET32_ ENSG00000118137 11 116706467 116708666 9 3 338977 7.0109 9.7756e-14 1.9101e-10 7.0109
_SET32_ ENSG00000123384 12 57522276 57607134 106 15 338977 1.2201 0.036365 1.9101e-10 1.2201
_SET32_ ENSG00000071537 14 81937893 82000205 70 16 338976 -0.77114 0.58497 1.9101e-10 -0.77114
_SET32_ ENSG00000166035 15 58702768 58861151 495 79 338977 7.0564 7.9936e-15 1.9101e-10 7.0564
_SET32_ ENSG00000185615 16 333152 337215 18 7 338977 -0.0077321 0.31862 1.9101e-10 -0.0077321
_SET32_ ENSG00000103227 16 903634 1031318 674 36 338977 -0.35539 0.36648 1.9101e-10 -0.35539
_SET32_ ENSG00000087237 16 56995762 57017757 82 15 338977 6.9793 1.8152e-14 1.9101e-10 6.9793
_SET32_ ENSG00000213398 16 67973653 67978034 3 2 338977 1.5908 0.025939 1.9101e-10 1.5908
_SET32_ ENSG00000130164 19 11200038 11244492 177 22 338977 2.9653 0.00017199 1.9101e-10 2.9653
_SET32_ ENSG00000234906 19 45449243 45452822 20 3 338977 3.0504 0.00021998 1.9101e-10 3.0504
_SET32_ ENSG00000154930 20 24986868 25039616 129 22 338977 0.7997 0.085468 1.9101e-10 0.7997
_SET32_ ENSG00000100979 20 44527399 44540794 23 9 338977 -0.15038 0.35128 1.9101e-10 -0.15038
# _SET33_ VARIABLE = WP_FAMILIAL_HYPERLIPIDEMIA_TYPE_5 (set)
# _SET33_ NGENES = 14
# _SET33_ P-VALUE = 5.6015e-11
_SET33_ GENE CHR START STOP NSNPS NPARAM N ZSTAT P ZFITTED_BASE ZRESID_BASE
_SET33_ ENSG00000158874 1 161192082 161193421 2 1 338977 0.26448 0.28048 1.9101e-10 0.26448
_SET33_ ENSG00000175445 8 19759228 19824769 289 16 338977 1.0865 0.056289 1.9101e-10 1.0865
_SET33_ ENSG00000110243 11 116660083 116663136 11 4 338977 7.3713 3.9414e-15 1.9101e-10 7.3713
_SET33_ ENSG00000110244 11 116691419 116694022 14 6 338977 6.3998 3.0177e-12 1.9101e-10 6.3998
_SET33_ ENSG00000118137 11 116706467 116708666 9 3 338977 7.0109 9.7756e-14 1.9101e-10 7.0109
_SET33_ ENSG00000123384 12 57522276 57607134 106 15 338977 1.2201 0.036365 1.9101e-10 1.2201
_SET33_ ENSG00000071537 14 81937893 82000205 70 16 338976 -0.77114 0.58497 1.9101e-10 -0.77114
_SET33_ ENSG00000166035 15 58702768 58861151 495 79 338977 7.0564 7.9936e-15 1.9101e-10 7.0564
_SET33_ ENSG00000103227 16 903634 1031318 674 36 338977 -0.35539 0.36648 1.9101e-10 -0.35539
_SET33_ ENSG00000087237 16 56995762 57017757 82 15 338977 6.9793 1.8152e-14 1.9101e-10 6.9793
_SET33_ ENSG00000213398 16 67973653 67978034 3 2 338977 1.5908 0.025939 1.9101e-10 1.5908
_SET33_ ENSG00000130164 19 11200038 11244492 177 22 338977 2.9653 0.00017199 1.9101e-10 2.9653
_SET33_ ENSG00000234906 19 45449243 45452822 20 3 338977 3.0504 0.00021998 1.9101e-10 3.0504
_SET33_ ENSG00000100979 20 44527399 44540794 23 9 338977 -0.15038 0.35128 1.9101e-10 -0.15038
# _SET34_ VARIABLE = WP_GLUCURONIDATION (set)
# _SET34_ NGENES = 23
# _SET34_ P-VALUE = 1.6844e-08
_SET34_ GENE CHR START STOP NSNPS NPARAM N ZSTAT P ZFITTED_BASE ZRESID_BASE
_SET34_ ENSG00000079739 1 64058947 64125916 206 34 338977 0.86945 0.066514 1.9101e-10 0.86945
_SET34_ ENSG00000169764 2 64068074 64118696 124 21 338977 1.0309 0.054991 1.9101e-10 1.0309
_SET34_ ENSG00000241635 2 234526291 234681956 499 37 338977 6.6715 9.8034e-14 1.9101e-10 6.6715
_SET34_ ENSG00000242515 2 234545100 234681951 453 33 338977 6.8279 3.2695e-14 1.9101e-10 6.8279
_SET34_ ENSG00000241119 2 234580499 234681946 372 25 338977 7.0963 4.9959e-15 1.9101e-10 7.0963
_SET34_ ENSG00000244122 2 234590584 234681945 319 22 338977 6.8606 3.6804e-14 1.9101e-10 6.8606
_SET34_ ENSG00000167165 2 234600253 234681946 273 20 338977 5.5148 5e-10 1.9101e-10 5.5148
_SET34_ ENSG00000244474 2 234627424 234681945 184 16 338977 6.5845 4.2377e-13 1.9101e-10 6.5845
_SET34_ ENSG00000242366 2 234668894 234681945 33 8 338977 6.9499 4.4076e-14 1.9101e-10 6.9499
_SET34_ ENSG00000169299 4 37828255 37864558 168 14 338976 -0.38372 0.4456 1.9101e-10 -0.38372
_SET34_ ENSG00000109814 4 39500375 39529931 117 13 338976 1.508 0.02043 1.9101e-10 1.508
_SET34_ ENSG00000196620 4 69512348 69536346 10 3 338976 2.5978 0.0011498 1.9101e-10 2.5978
_SET34_ ENSG00000109181 4 69681711 69696914 67 6 338976 2.3039 0.0036 1.9101e-10 2.3039
_SET34_ ENSG00000135220 4 69794181 69817509 72 4 338976 6.6437 1.1148e-12 1.9101e-10 6.6437
_SET34_ ENSG00000171234 4 69917081 69978705 376 12 338976 6.718 1.1857e-13 1.9101e-10 6.718
_SET34_ ENSG00000213759 4 70065669 70080449 60 10 338976 6.7092 3.6587e-13 1.9101e-10 6.7092
_SET34_ ENSG00000135226 4 70146217 70160768 4 2 338976 0.87369 0.13319 1.9101e-10 0.87369
_SET34_ ENSG00000156096 4 70345883 70391732 182 10 338976 1.1475 0.043573 1.9101e-10 1.1475
_SET34_ ENSG00000271271 4 70454135 70505360 243 19 338976 2.5176 0.00083453 1.9101e-10 2.5176
_SET34_ ENSG00000173610 4 70454135 70518965 284 21 338976 2.4006 0.0011899 1.9101e-10 2.4006
_SET34_ ENSG00000013375 6 83870869 83903655 51 9 338977 1.5405 0.020269 1.9101e-10 1.5405
_SET34_ ENSG00000154330 9 70943224 71145977 268 26 338977 -0.35282 0.41288 1.9101e-10 -0.35282
_SET34_ ENSG00000156515 10 71029740 71161638 465 70 338977 0.38411 0.15656 1.9101e-10 0.38411
# _SET35_ VARIABLE = WP_LIPID_PARTICLES_COMPOSITION (set)
# _SET35_ NGENES = 10
# _SET35_ P-VALUE = 1.2551e-11
_SET35_ GENE CHR START STOP NSNPS NPARAM N ZSTAT P ZFITTED_BASE ZRESID_BASE
_SET35_ ENSG00000158874 1 161192082 161193421 2 1 338977 0.26448 0.28048 1.9101e-10 0.26448
_SET35_ ENSG00000084674 2 21224301 21266945 67 17 338977 3.5516 1.8952e-05 1.9101e-10 3.5516
_SET35_ ENSG00000175445 8 19759228 19824769 289 16 338977 1.0865 0.056289 1.9101e-10 1.0865
_SET35_ ENSG00000110245 11 116700422 116703788 16 4 338977 6.4588 4.296e-12 1.9101e-10 6.4588
_SET35_ ENSG00000118137 11 116706467 116708666 9 3 338977 7.0109 9.7756e-14 1.9101e-10 7.0109
_SET35_ ENSG00000087237 16 56995762 57017757 82 15 338977 6.9793 1.8152e-14 1.9101e-10 6.9793
_SET35_ ENSG00000213398 16 67973653 67978034 3 2 338977 1.5908 0.025939 1.9101e-10 1.5908
_SET35_ ENSG00000130164 19 11200038 11244492 177 22 338977 2.9653 0.00017199 1.9101e-10 2.9653
_SET35_ ENSG00000130203 19 45409011 45412650 6 3 338977 7.5588 4.9959e-16 1.9101e-10 7.5588
_SET35_ ENSG00000234906 19 45449243 45452822 20 3 338977 3.0504 0.00021998 1.9101e-10 3.0504
# _SET36_ VARIABLE = WP_METABOLIC_PATHWAY_OF_LDL_HDL_AND_TG_INCLUDING_DISEASES (set)
# _SET36_ NGENES = 17
# _SET36_ P-VALUE = 1.0608e-17
_SET36_ GENE CHR START STOP NSNPS NPARAM N ZSTAT P ZFITTED_BASE ZRESID_BASE
_SET36_ ENSG00000157978 1 25870071 25895377 72 9 338977 -0.85725 0.63641 1.9101e-10 -0.85725
_SET36_ ENSG00000169174 1 55505221 55530525 92 18 338977 0.42831 0.15983 1.9101e-10 0.42831
_SET36_ ENSG00000158874 1 161192082 161193421 2 1 338977 0.26448 0.28048 1.9101e-10 0.26448
_SET36_ ENSG00000084674 2 21224301 21266945 67 17 338977 3.5516 1.8952e-05 1.9101e-10 3.5516
_SET36_ ENSG00000138823 4 100484918 100545156 285 27 338976 2.1253 0.0033665 1.9101e-10 2.1253
_SET36_ ENSG00000175445 8 19759228 19824769 289 16 338977 1.0865 0.056289 1.9101e-10 1.0865
_SET36_ ENSG00000165029 9 107543283 107690518 567 77 338977 4.6565 6.4195e-08 1.9101e-10 4.6565
_SET36_ ENSG00000118137 11 116706467 116708666 9 3 338977 7.0109 9.7756e-14 1.9101e-10 7.0109
_SET36_ ENSG00000073060 12 125261402 125367214 246 48 338977 1.9193 0.0053196 1.9101e-10 1.9193
_SET36_ ENSG00000166035 15 58702768 58861151 495 79 338977 7.0564 7.9936e-15 1.9101e-10 7.0564
_SET36_ ENSG00000182718 15 60639333 60695082 117 17 338977 0.9235 0.064914 1.9101e-10 0.9235
_SET36_ ENSG00000087237 16 56995762 57017757 82 15 338977 6.9793 1.8152e-14 1.9101e-10 6.9793
_SET36_ ENSG00000213398 16 67973653 67978034 3 2 338977 1.5908 0.025939 1.9101e-10 1.5908
_SET36_ ENSG00000101670 18 47087069 47119272 72 20 338977 3.5475 1.9258e-05 1.9101e-10 3.5475
_SET36_ ENSG00000130164 19 11200038 11244492 177 22 338977 2.9653 0.00017199 1.9101e-10 2.9653
_SET36_ ENSG00000130203 19 45409011 45412650 6 3 338977 7.5588 4.9959e-16 1.9101e-10 7.5588
_SET36_ ENSG00000234906 19 45449243 45452822 20 3 338977 3.0504 0.00021998 1.9101e-10 3.0504
# _SET37_ VARIABLE = WP_STATIN_INHIBITION_OF_CHOLESTEROL_PRODUCTION (set)
# _SET37_ NGENES = 29
# _SET37_ P-VALUE = 1.3626e-18
_SET37_ GENE CHR START STOP NSNPS NPARAM N ZSTAT P ZFITTED_BASE ZRESID_BASE
_SET37_ ENSG00000158874 1 161192082 161193421 2 1 338977 0.26448 0.28048 1.9101e-10 0.26448
_SET37_ ENSG00000057252 1 179262925 179327815 290 21 338977 1.0189 0.048635 1.9101e-10 1.0189
_SET37_ ENSG00000084674 2 21224301 21266945 67 17 338977 3.5516 1.8952e-05 1.9101e-10 3.5516
_SET37_ ENSG00000138075 2 44039611 44066004 90 13 338977 0.42317 0.16039 1.9101e-10 0.42317
_SET37_ ENSG00000143921 2 44066103 44105605 278 13 338977 -0.050941 0.31528 1.9101e-10 -0.050941
_SET37_ ENSG00000138823 4 100484918 100545156 285 27 338976 2.1253 0.0033665 1.9101e-10 2.1253
_SET37_ ENSG00000113161 5 74632154 74657929 54 9 338977 0.64937 0.12073 1.9101e-10 0.64937
_SET37_ ENSG00000079459 8 11653082 11696818 247 25 338977 1.1884 0.035933 1.9101e-10 1.1884
_SET37_ ENSG00000175445 8 19759228 19824769 289 16 338977 1.0865 0.056289 1.9101e-10 1.0865
_SET37_ ENSG00000167910 8 59402737 59412795 28 6 338977 3.691 1.4578e-05 1.9101e-10 3.691
_SET37_ ENSG00000104549 8 126010739 126034525 98 9 338977 2.2287 0.0032455 1.9101e-10 2.2287
_SET37_ ENSG00000185000 8 145539954 145550573 10 2 338977 0.50763 0.17985 1.9101e-10 0.50763
_SET37_ ENSG00000165029 9 107543283 107690518 567 77 338977 4.6565 6.4195e-08 1.9101e-10 4.6565
_SET37_ ENSG00000110243 11 116660083 116663136 11 4 338977 7.3713 3.9414e-15 1.9101e-10 7.3713
_SET37_ ENSG00000110244 11 116691419 116694022 14 6 338977 6.3998 3.0177e-12 1.9101e-10 6.3998
_SET37_ ENSG00000110245 11 116700422 116703788 16 4 338977 6.4588 4.296e-12 1.9101e-10 6.4588
_SET37_ ENSG00000118137 11 116706467 116708666 9 3 338977 7.0109 9.7756e-14 1.9101e-10 7.0109
_SET37_ ENSG00000123384 12 57522276 57607134 106 15 338977 1.2201 0.036365 1.9101e-10 1.2201
_SET37_ ENSG00000073060 12 125261402 125367214 246 48 338977 1.9193 0.0053196 1.9101e-10 1.9193
_SET37_ ENSG00000166035 15 58702768 58861151 495 79 338977 7.0564 7.9936e-15 1.9101e-10 7.0564
_SET37_ ENSG00000185615 16 333152 337215 18 7 338977 -0.0077321 0.31862 1.9101e-10 -0.0077321
_SET37_ ENSG00000087237 16 56995762 57017757 82 15 338977 6.9793 1.8152e-14 1.9101e-10 6.9793
_SET37_ ENSG00000213398 16 67973653 67978034 3 2 338977 1.5908 0.025939 1.9101e-10 1.5908
_SET37_ ENSG00000130164 19 11200038 11244492 177 22 338977 2.9653 0.00017199 1.9101e-10 2.9653
_SET37_ ENSG00000130203 19 45409011 45412650 6 3 338977 7.5588 4.9959e-16 1.9101e-10 7.5588
_SET37_ ENSG00000130208 19 45417504 45422606 10 4 338977 4.5052 3.6468e-07 1.9101e-10 4.5052
_SET37_ ENSG00000234906 19 45449243 45452822 20 3 338977 3.0504 0.00021998 1.9101e-10 3.0504
_SET37_ ENSG00000154930 20 24986868 25039616 129 22 338977 0.7997 0.085468 1.9101e-10 0.7997
_SET37_ ENSG00000100979 20 44527399 44540794 23 9 338977 -0.15038 0.35128 1.9101e-10 -0.15038
# _SET38_ VARIABLE = WP_VITAMIN_B12_METABOLISM (set)
# _SET38_ NGENES = 48
# _SET38_ P-VALUE = 4.7626e-07
_SET38_ GENE CHR START STOP NSNPS NPARAM N ZSTAT P ZFITTED_BASE ZRESID_BASE
_SET38_ ENSG00000177000 1 11845780 11866977 89 10 338977 2.2697 0.0028848 1.9101e-10 2.2697
_SET38_ ENSG00000116761 1 70876901 70905534 70 17 338977 1.0198 0.05648 1.9101e-10 1.0198
_SET38_ ENSG00000132693 1 159682079 159684379 4 2 338977 0.34238 0.21297 1.9101e-10 0.34238
_SET38_ ENSG00000116984 1 236958610 237067281 284 16 338977 -1.8078 0.88437 1.9101e-10 -1.8078
_SET38_ ENSG00000084674 2 21224301 21266945 67 17 338977 3.5516 1.8952e-05 1.9101e-10 3.5516
_SET38_ ENSG00000124370 2 71336814 71357369 76 7 338977 0.46641 0.175 1.9101e-10 0.46641
_SET38_ ENSG00000125538 2 113587328 113594480 12 3 338977 -1.3711 0.82258 1.9101e-10 -1.3711
_SET38_ ENSG00000081479 2 169983619 170219195 724 78 338977 -0.6107 0.46801 1.9101e-10 -0.6107
_SET38_ ENSG00000109610 4 24791534 24802464 26 6 338976 0.20025 0.25985 1.9101e-10 0.20025
_SET38_ ENSG00000163631 4 74262831 74287129 48 6 338976 1.9791 0.0065481 1.9101e-10 1.9791
_SET38_ ENSG00000109320 4 103422486 103538459 260 17 338976 1.7036 0.010561 1.9101e-10 1.7036
_SET38_ ENSG00000124275 5 7851299 7906138 270 27 338977 -1.0496 0.68142 1.9101e-10 -1.0496
_SET38_ ENSG00000232810 6 31543344 31546113 7 3 338977 1.3335 0.047534 1.9101e-10 1.3335
_SET38_ ENSG00000146085 6 49398073 49430904 76 8 338977 -1.4783 0.82699 1.9101e-10 -1.4783
_SET38_ ENSG00000122194 6 161123270 161174347 135 12 338977 0.11306 0.24644 1.9101e-10 0.11306
_SET38_ ENSG00000136244 7 22765503 22771621 21 5 338977 1.2066 0.044095 1.9101e-10 1.2066
_SET38_ ENSG00000106366 7 100770370 100782547 37 9 338977 -0.32055 0.41026 1.9101e-10 -0.32055
_SET38_ ENSG00000104368 8 42032236 42065242 50 7 338977 -2.5674 0.98109 1.9101e-10 -2.5674
_SET38_ ENSG00000165029 9 107543283 107690518 567 77 338977 4.6565 6.4195e-08 1.9101e-10 4.6565
_SET38_ ENSG00000107611 10 16865963 17171830 1204 96 338977 -1.7018 0.8228 1.9101e-10 -1.7018
_SET38_ ENSG00000151224 10 82031576 82049440 62 11 338977 4.5383 1.7435e-07 1.9101e-10 4.5383
_SET38_ ENSG00000077150 10 104153867 104162281 16 8 338977 -0.8989 0.646 1.9101e-10 -0.8989
_SET38_ ENSG00000254647 11 2181009 2182571 6 2 338977 1.9692 0.0089275 1.9101e-10 1.9692
_SET38_ ENSG00000244734 11 5246694 5250625 8 4 338977 -0.84396 0.63836 1.9101e-10 -0.84396
_SET38_ ENSG00000148965 11 18252896 18258440 14 4 338977 0.65135 0.13277 1.9101e-10 0.65135
_SET38_ ENSG00000134339 11 18260770 18270190 12 6 338977 0.44826 0.16624 1.9101e-10 0.44826
_SET38_ ENSG00000173432 11 18287721 18291524 15 5 338977 1.0994 0.054731 1.9101e-10 1.0994
_SET38_ ENSG00000180210 11 46740730 46761056 59 8 338977 -0.4073 0.48083 1.9101e-10 -0.4073
_SET38_ ENSG00000134812 11 59596741 59612974 18 5 338977 2.2218 0.0049642 1.9101e-10 2.2218
_SET38_ ENSG00000134827 11 59620273 59634048 15 8 338977 -0.77896 0.61026 1.9101e-10 -0.77896
_SET38_ ENSG00000173039 11 65421067 65430565 13 4 338977 2.5936 0.0010231 1.9101e-10 2.5936
_SET38_ ENSG00000118137 11 116706467 116708666 9 3 338977 7.0109 9.7756e-14 1.9101e-10 7.0109
_SET38_ ENSG00000182199 12 57623110 57628718 3 1 338977 1.6054 0.037885 1.9101e-10 1.6054
_SET38_ ENSG00000111537 12 68548548 68553527 6 2 338977 1.6707 0.017849 1.9101e-10 1.6707
_SET38_ ENSG00000139428 12 109991542 110011679 94 13 338977 1.2116 0.038888 1.9101e-10 1.2116
_SET38_ ENSG00000073060 12 125261402 125367214 246 48 338977 1.9193 0.0053196 1.9101e-10 1.9193
_SET38_ ENSG00000057593 13 113760105 113774995 23 5 338973 -0.43615 0.50305 1.9101e-10 -0.43615
_SET38_ ENSG00000196136 14 95078714 95090392 26 9 338976 0.25313 0.21841 1.9101e-10 0.25313
_SET38_ ENSG00000206172 16 226679 227521 1 1 338977 0.15588 0.39836 1.9101e-10 0.15588
_SET38_ ENSG00000108691 17 32582304 32584222 5 2 338977 -1.7748 0.91128 1.9101e-10 -1.7748
_SET38_ ENSG00000005381 17 56347217 56358296 14 7 338977 -0.33249 0.45624 1.9101e-10 -0.33249
_SET38_ ENSG00000171105 19 7112266 7294045 568 52 338977 1.2158 0.027831 1.9101e-10 1.2158
_SET38_ ENSG00000090339 19 10381511 10397291 28 11 338977 2.7086 0.00053643 1.9101e-10 2.7086
_SET38_ ENSG00000130164 19 11200038 11244492 177 22 338977 2.9653 0.00017199 1.9101e-10 2.9653
_SET38_ ENSG00000130203 19 45409011 45412650 6 3 338977 7.5588 4.9959e-16 1.9101e-10 7.5588
_SET38_ ENSG00000142168 21 33031935 33041244 23 6 338974 0.70202 0.12244 1.9101e-10 0.70202
_SET38_ ENSG00000160200 21 44473301 44497053 80 15 338974 0.51116 0.13847 1.9101e-10 0.51116
_SET38_ ENSG00000185339 22 31002825 31023265 132 19 338969 -0.68847 0.54698 1.9101e-10 -0.68847

## Sheet: S11_MAGMA_tissue_joint
Table S11: MAGMA (FUMA) GTEx tissue (54 tissue types) annotation of GEM joint test results in the White British group. One-sided unadjusted p-values are presented.
# MEAN_SAMPLE_SIZE = 97479
# TOTAL_GENES = 17786
# TEST_DIRECTION = one-sided, positive (set), one-sided, positive (covar)
# CONDITIONED_INTERNAL = gene size, gene density, sample size, inverse mac, log(gene size), log(gene density), log(sample size), log(inverse mac)
# CONDITIONED_HIDDEN = Average (covar)
VARIABLE	TYPE	NGENES	BETA	BETA_STD	SE	P	FULL_NAME
Adipose_Subcutaneous	COVAR	17786	-0.012277	-0.024484	0.011877	0.84935	Adipose_Subcutaneous
Adipose_Visceral_Omentum	COVAR	17786	-0.019985	-0.038796	0.012315	0.94768	Adipose_Visceral_Omentum
Adrenal_Gland	COVAR	17786	0.014864	0.028695	0.011177	0.091781	Adrenal_Gland
Artery_Aorta	COVAR	17786	0.0098663	0.020108	0.011321	0.19175	Artery_Aorta
Artery_Coronary	COVAR	17786	0.0025224	0.0050147	0.0131	0.42366	Artery_Coronary
Artery_Tibial	COVAR	17786	0.015114	0.03108	0.011069	0.086072	Artery_Tibial
Bladder	COVAR	17786	-0.01205	-0.023466	0.014443	0.79794	Bladder
Brain_Amygdala	COVAR	17786	-0.0015487	-0.0026373	0.0086278	0.57122	Brain_Amygdala
Brain_Anterior_cingulate_cor...	COVAR	17786	0.0011252	0.0019871	0.0079624	0.44381	Brain_Anterior_cingulate_cortex_BA24
Brain_Caudate_basal_ganglia	COVAR	17786	0.001015	0.0017527	0.0086743	0.45342	Brain_Caudate_basal_ganglia
Brain_Cerebellar_Hemisphere	COVAR	17786	0.014709	0.029527	0.0067336	0.014475	Brain_Cerebellar_Hemisphere
Brain_Cerebellum	COVAR	17786	0.015779	0.031334	0.0069648	0.011745	Brain_Cerebellum
Brain_Cortex	COVAR	17786	0.0035199	0.006417	0.0078834	0.32762	Brain_Cortex
Brain_Frontal_Cortex_BA9	COVAR	17786	0.0019895	0.003665	0.007584	0.39653	Brain_Frontal_Cortex_BA9
Brain_Hippocampus	COVAR	17786	-0.0041097	-0.0069567	0.0087634	0.68045	Brain_Hippocampus
Brain_Hypothalamus	COVAR	17786	-0.00025302	-0.00043552	0.00889	0.51135	Brain_Hypothalamus
Brain_Nucleus_accumbens_basa...	COVAR	17786	0.0025386	0.0044037	0.0083461	0.3805	Brain_Nucleus_accumbens_basal_ganglia
Brain_Putamen_basal_ganglia	COVAR	17786	0.0017416	0.0029626	0.0087476	0.4211	Brain_Putamen_basal_ganglia
Brain_Spinal_cord_cervical_c...	COVAR	17786	-0.0025655	-0.0046102	0.0095114	0.60632	Brain_Spinal_cord_cervical_c-1
Brain_Substantia_nigra	COVAR	17786	-0.0060338	-0.010384	0.0094672	0.73804	Brain_Substantia_nigra
Breast_Mammary_Tissue	COVAR	17786	-0.015111	-0.029037	0.013982	0.86009	Breast_Mammary_Tissue
Cells_Cultured_fibroblasts	COVAR	17786	-0.0069773	-0.014944	0.0072881	0.8308	Cells_Cultured_fibroblasts
Cells_EBV-transformed_lympho...	COVAR	17786	-0.004079	-0.0089065	0.005441	0.77327	Cells_EBV-transformed_lymphocytes
Cervix_Ectocervix	COVAR	17786	0.0073196	0.014336	0.013386	0.29226	Cervix_Ectocervix
Cervix_Endocervix	COVAR	17786	0.0017635	0.0034875	0.012803	0.44522	Cervix_Endocervix
Colon_Sigmoid	COVAR	17786	-0.010088	-0.019729	0.013871	0.76646	Colon_Sigmoid
Colon_Transverse	COVAR	17786	-0.018128	-0.03332	0.012852	0.9208	Colon_Transverse
Esophagus_Gastroesophageal_J...	COVAR	17786	-0.020736	-0.040781	0.01419	0.92802	Esophagus_Gastroesophageal_Junction
Esophagus_Mucosa	COVAR	17786	0.0052278	0.010103	0.0084886	0.269	Esophagus_Mucosa
Esophagus_Muscularis	COVAR	17786	-0.020266	-0.03994	0.013746	0.92979	Esophagus_Muscularis
Fallopian_Tube	COVAR	17786	-0.013235	-0.025651	0.013128	0.84331	Fallopian_Tube
Heart_Atrial_Appendage	COVAR	17786	-0.014657	-0.026299	0.010611	0.91639	Heart_Atrial_Appendage
Heart_Left_Ventricle	COVAR	17786	-0.025983	-0.043337	0.010031	0.9952	Heart_Left_Ventricle
Kidney_Cortex	COVAR	17786	-0.000348	-0.00061127	0.010027	0.51384	Kidney_Cortex
Kidney_Medulla	COVAR	17786	-0.004132	-0.0076392	0.010314	0.65564	Kidney_Medulla
Liver	COVAR	17786	0.025498	0.045871	0.0070567	0.0001516	Liver
Lung	COVAR	17786	-0.022875	-0.044235	0.010103	0.98821	Lung
Minor_Salivary_Gland	COVAR	17786	-0.0079069	-0.014707	0.010758	0.76881	Minor_Salivary_Gland
Muscle_Skeletal	COVAR	17786	-0.0062395	-0.011796	0.0076306	0.79323	Muscle_Skeletal
Nerve_Tibial	COVAR	17786	-0.0049739	-0.010001	0.011138	0.67241	Nerve_Tibial
Ovary	COVAR	17786	0.008123	0.016449	0.010715	0.22421	Ovary
Pancreas	COVAR	17786	0.0051269	0.0085707	0.0092713	0.29014	Pancreas
Pituitary	COVAR	17786	-7.8501e-05	-0.00014641	0.009969	0.50314	Pituitary
Prostate	COVAR	17786	-0.0090061	-0.017076	0.013304	0.75078	Prostate
Skin_Not_Sun_Exposed_Suprapu...	COVAR	17786	0.0093532	0.018031	0.0085196	0.13615	Skin_Not_Sun_Exposed_Suprapubic
Skin_Sun_Exposed_Lower_leg	COVAR	17786	0.0086701	0.016815	0.0085535	0.15539	Skin_Sun_Exposed_Lower_leg
Small_Intestine_Terminal_Ile...	COVAR	17786	-0.0096549	-0.017753	0.010626	0.81822	Small_Intestine_Terminal_Ileum
Spleen	COVAR	17786	-0.011866	-0.023512	0.0081216	0.92799	Spleen
Stomach	COVAR	17786	-0.00094235	-0.0017109	0.013303	0.52824	Stomach
Testis	COVAR	17786	0.0075824	0.013064	0.006129	0.10803	Testis
Thyroid	COVAR	17786	0.018918	0.037448	0.010737	0.039043	Thyroid
Uterus	COVAR	17786	0.0051323	0.010444	0.012051	0.33509	Uterus
Vagina	COVAR	17786	-0.0026011	-0.0049714	0.012183	0.58453	Vagina
Whole_Blood	COVAR	17786	-0.0048287	-0.0087294	0.0062264	0.78098	Whole_Blood

## Sheet: S12_MAGMA_geneset_interaction
Table S12: MAGMA (FUMA) gene-set annotation of GEM interaction test results in the White British group, based on (GxCW-UVB) p-values. Unadjusted p-values (p) and Bonferroni-corrected p-values (0.05/17010, Pbon) are shown.
Gene Set	N genes	Beta	Beta STD	SE	P	Pbon
DAZARD_UV_RESPONSE_CLUSTER_G4	19	0.66133	0.020659	0.17254	6.3554e-05	1
GOBP_GAMMA_AMINOBUTYRIC_ACID_SECRETION	12	0.80563	0.020004	0.24817	0.0005858	1
GOBP_GAMMA_AMINOBUTYRIC_ACID_TRANSPORT	18	0.70817	0.021532	0.20875	0.00034721	1
GOBP_INNER_MITOCHONDRIAL_MEMBRANE_ORGANIZATION	40	0.36209	0.016403	0.1138	0.00073324	1
GOBP_POSITIVE_REGULATION_OF_STEM_CELL_POPULATION_MAINTENANCE	47	0.37384	0.018354	0.11275	0.00045792	1
GOBP_REACTIVE_NITROGEN_SPECIES_METABOLIC_PROCESS	75	0.31019	0.019223	0.09487	0.00053959	1
GOBP_REGULATION_OF_GAMMA_AMINOBUTYRIC_ACID_SECRETION	8	0.9641	0.019548	0.27849	0.00026886	1
GOCC_CELL_CORTEX	299	0.15503	0.019073	0.047989	0.00061874	1
MCCABE_HOXC6_TARGETS_UP	9	1.1169	0.024018	0.31069	0.00016279	1
REACTOME_O_LINKED_GLYCOSYLATION_OF_MUCINS	61	0.32984	0.018442	0.10309	0.00068923	1

## Sheet: S13_FUMA_functional_conseq
Table S13: FUMA functional consequences of SNPs (ANNOVAR). P-values are shown from two-sided Fisher's exact test.
annotation	ref.count	ref.prop	count	prop	enrichment	fisher.P	Enrichment
downstream	184076	0.0112686	243	0.0140406	1.24599	0.000798275	enriched
exonic	157410	0.00963619	163	0.00941815	0.977373	0.815266	depleted
intergenic	7340829	0.449385	6619	0.382446	0.851045	5.28273e-71	depleted
intronic	6228556	0.381294	7058	0.407812	1.06955	8.21616e-13	enriched
ncRNA_exonic	164533	0.0100722	192	0.0110938	1.10142	0.182324	enriched
ncRNA_intronic	1884461	0.115361	2522	0.145721	1.26317	1.24128e-33	enriched
ncRNA_splicing	826	5.05653e-05	0	0	0	1	depleted
splicing	1588	9.72128e-05	2	0.00011556	1.18873	0.687146	enriched
upstream	171164	0.0104782	246	0.0142139	1.35653	4.18423e-06	enriched
UTR3	155448	0.00951608	185	0.0106893	1.12329	0.116932	enriched
UTR5	46406	0.00284084	77	0.00444907	1.56611	0.000193285	enriched

## Sheet: S14_genetic_correlation
Table S14: Genetic correlation (rg) estimates of various traits with 25OHD from LDSC using the summary statistics from the marginal test (Unadjusted two-sided p-value is shown).
Trait	Genetic correlation	SD	Zscore	P
Intelligence	0.231	0.0299	7.7287	1.09e-14
BMI	-0.1355	0.0258	-5.2523	1.5e-07
Autism	-0.225	0.0473	-4.7541	1.99e-06
Type 2 diabetes	-0.1763	0.0372	-4.7451	2.08e-06
Schizophrenia	-0.1077	0.0233	-4.6297	3.66e-06
Melanoma	0.2053	0.0491	4.1802	2.91e-05
Circadian rhythm	0.1027	0.029	3.5444	0.0004
Bipolar disorder	-0.0908	0.0275	-3.3067	0.0009
Forearm fracture	0.0692	0.0264	2.616	0.0089
Major depression	-0.6189	0.2381	-2.5997	0.0093
Anixety	-0.2475	0.1033	-2.3967	0.0165
ADHD	-0.0634	0.0357	-1.775	0.0759
Asthma	-0.0413	0.0234	-1.7611	0.0782
Multiple Sclerosis	-0.0993	0.0593	-1.6739	0.0941
Breast cancer	-0.0436	0.0261	-1.6688	0.0952
SBP	0.0579	0.0616	0.9389	0.3478
Parkinson's	0.0312	0.034	0.9153	0.3601
Hypertension	0.057	0.0624	0.9132	0.3612
Osteoporosis	-0.0303	0.0409	-0.7408	0.4588
SESA	-0.0212	0.0305	-0.6952	0.487
CAD	-0.0245	0.036	-0.6792	0.497
Alzheimer	-0.0173	0.0317	-0.5452	0.5856
DBP	0.0292	0.0774	0.3771	0.7061
